# Supplementary material for: The influence of ESG practices on domestic value-added to exports during the period of technological change
Source: PLoS One. 2024 Jul 5;19(7):e0303248. doi: 10.1371/journal.pone.0303248 (PMC11226034; doi:10.1371/journal.pone.0303248)
Supplement: S1 Data — (XLSX) [file pone.0303248.s001.xlsx]

## Sheet: Sheet1
id	year	DVARE(DV)	DVS(Alternative DV)	ESG(IV)	AGE	UI	EXD	LEV	FOE	trade	exit	UD	hii	ind	TRANS(MV)
600265	2008	16.0614	0.218121	6	2.48491	0.510561	24.6739	0.270345	1	0	0	0.742767	2.07944	A	0.11
2321	2008	16.6725	0.0371	6	1.09861	0.544013	28.5896	0.482447	1	1	0	0.540833	2.19722	A	0.4075
600467	2008	16.088	0.055653	6	2.07944	0.702661	41.5149	0.337848	0	0	0	0.259728	2.19722	A	0.575
998	2008	0	0.076423	6	2.48491	0.615837	17.2439	0.149082	0	1	0	0.534717	2.3979	A	0.564
600371	2008	14.9617	0.086686	8	2.30259	0.700834	61.2001	0.175883	0	1	0	0.587803	2.19722	A	0.3325
798	2008	18.0065	0.065794	6	2.63906	0.591952	25.3567	0.242023	0	0	1	0.212728	2.19722	A	0.236
600598	2008	17.7228	0.023525	6	2.30259	0.77335	64.1433	0.323219	0	0	1	0.658822	2.3979	A	0.4625
600975	2008	15.3969	0.095614	6	2.07944	0.396658	37.5352	0.277967	0	1	0	0.284426	2.07944	A	0.2425
600257	2008	16.104	0.015427	5	2.48491	0.327324	21.7157	0.170184	1	0	0	0.459617	1.60944	A	0.23
592	2008	15.5095	0.004671	8	2.77259	0.584754	45.2944	0.149187	0	0	0	0.32262	1.60944	A	0.284
2041	2008	15.0733	0.18043	6	1.94591	0.742821	53.0684	0.165866	0	1	0	0.259739	2.19722	A	0.39
2069	2008	17.9513	0.112497	8	1.79176	0.787814	45.7634	0.139433	1	1	0	0.38496	1.94591	A	0.4425
2234	2008	14.2621	0.089112	6	1.38629	0.264742	37.8451	0.283533	0	0	0	0.240729	2.19722	A	0.23
2458	2008	14.4387	0.184188	6	0.693147	0.213532	51.4575	0.359223	1	1	0	0.1445	2.19722	A	0.4325
600097	2008	17.018	0.049309	7	2.70805	0.337413	43.0153	0.466675	0	0	0	0.487329	2.19722	A	0.1175
2157	2008	16.8864	0.055205	6	1.60944	0.614503	39.8384	0.275213	0	0	0	0.589318	1.60944	A	0.3375
600508	2008	16.8715	0.137082	7	2.3979	0.659744	62.4298	0.548366	1	0	1	0.273593	2.3979	B	0.815
600311	2008	0	0.016834	6	2.3979	0.198007	16.3727	0.328589	1	1	0	0.121805	2.19722	B	0.2775
600123	2008	16.2562	0.103225	8	2.63906	0.718661	44.1103	0.305155	0	1	0	0.42614	2.19722	B	0.64
601699	2008	15.3321	0.0966	8	1.79176	0.812301	63.9918	0.202174	0	0	0	0.545346	2.70805	B	0.473333
2207	2008	11.9184	0.016165	5	1.38629	0.058037	9.5174	0.465393	0	0	0	0.445535	2.19722	B	0.17
601857	2008	20.2513	0.076143	6	1.60944	0.872362	74.8946	0.237851	0	1	1	0.435437	2.56495	B	0.836667
600188	2008	17.1975	0.088654	8	2.63906	0.231892	52.8627	0.214465	0	0	0	0.560374	2.3979	B	0.675
2192	2008	13.4694	0.003689	5	1.60944	0.051137	20.7872	0.168006	1	0	0	0.746824	2.07944	B	0.07
655	2008	0	0.169579	8	2.77259	0.460153	58.4103	0.107958	1	0	0	0.11365	2.07944	B	0.338
968	2008	15.2632	0.03998	8	2.48491	0.629486	49.448	0.310783	0	0	1	0.471722	2.19722	B	0.322
600497	2008	17.8393	0.023453	6	2.07944	0.572626	51.6401	0.234105	0	1	0	0.734123	2.19722	B	0.3725
600028	2008	0	0.068018	6	2.3979	0.872362	74.8946	0.500805	0	0	1	0.549114	2.70805	B	0.705
600259	2008	17.179	0.096144	6	2.48491	0.20946	50.0241	0.071869	0	0	0	0.722957	2.3979	B	0.375
2155	2008	16.3093	0.147047	8	1.60944	0.514406	34.5434	0.31969	0	0	0	0.318846	1.94591	B	0.5025
601666	2008	16.4129	0.090244	6	1.79176	0.643457	56.1175	0.459091	0	0	0	0.443686	2.70805	B	0.343333
506	2008	0	0.037159	6	2.94444	0.1312	47.1704	0.019917	0	0	0	0.786778	2.19722	B	0.146
601898	2008	17.612	0.065009	6	1.38629	0.862434	56.6062	0.184266	0	0	1	0.398712	2.19722	B	0.867813
937	2008	19.1139	0.080078	8	2.56495	0.751848	36.4538	0.346391	0	1	0	0.572459	2.70805	B	0.46
600871	2008	15.3203	0.073281	8	2.83321	0.222161	42	0.294057	0	0	1	0.211272	2.48491	B	0.51
983	2008	15.6762	0.077766	8	2.48491	0.229288	54.3988	0.451094	0	0	0	0.57215	2.30259	B	0.384
600397	2008	13.7137	0.016185	6	2.30259	0.519011	50.5571	0.564361	0	0	0	0.665562	2.19722	B	0.32
601168	2008	18.388	0.033057	6	1.60944	0.431201	28.2123	0.224853	1	0	0	0.533538	2.19722	B	0.75
601918	2008	16.5692	0.060489	6	1.60944	0.82123	42.3563	0.339151	0	0	1	0.647055	2.19722	B	0.43
600489	2008	18.1004	0.129204	6	2.19722	0.611069	49.4009	0.277258	0	0	1	0.466623	2.19722	B	0.5625
780	2008	14.9469	0.167788	6	2.70805	0.668993	61.4161	0.207534	0	0	1	0.161376	1.94591	B	0.366
758	2008	16.2731	0.041142	8	2.70805	0.174151	33.3423	0.214327	0	0	1	0.659839	2.19722	B	0.634
600395	2008	13.6198	0.14065	6	2.3979	0.360455	41.3858	0.386946	0	0	1	0.388269	2.07944	B	0.645
923	2008	12.9242	0.008049	6	2.56495	0.606731	35.5402	0.096915	0	0	1	0.546657	2.19722	B	0.46
601101	2008	13.5773	0.12231	6	0.693147	0.256574	62.2971	0.197333	0	0	0	0.281641	2.70805	B	0.42
601808	2008	18.2175	0.062145	8	1.60944	0.867872	53.6217	0.538964	0	0	1	0.562178	1.94591	B	0.867813
552	2008	0	0.096541	6	2.89037	0.496389	47.1093	0.263905	0	0	0	0.317642	2.3979	B	0.298
600547	2008	15.7904	0.156603	6	2.19722	0.25478	50.2503	0.337875	0	0	0	0.494718	2.07944	B	0.6125
600348	2008	16.7005	0.097138	6	2.19722	0.660747	58.3384	0.218624	0	0	0	0.536566	2.19722	B	0.3425
600777	2008	18.3405	0.000551	6	2.77259	0.209056	20.9016	0.079349	0	0	0	0.622125	2.19722	B	0.275
600971	2008	16.2502	0.082005	6	2.07944	0.274417	59.9613	0.472307	0	0	0	0.502292	2.3979	B	0.44
600759	2008	12.3014	0.025561	6	2.77259	0.70021	66.9381	0.003193	0	1	0	0.592937	1.60944	B	0.395
426	2008	13.8311	0.059165	6	2.77259	0.529817	33.0177	0.19021	0	0	0	0.486809	2.19722	B	0.236
600583	2008	17.4604	0.009908	8	2.30259	0.659911	48.793	0.419517	0	0	1	0.494127	1.94591	B	0.3375
2128	2008	14.3988	0.187313	8	1.60944	0.82153	69.399	0.522912	0	0	1	0.395258	2.48491	B	0.42
762	2008	16.0821	0.010247	6	2.70805	0.325968	17.6926	0.17352	0	1	0	0.134656	2.19722	B	0.386
600758	2008	14.0702	0.027292	6	2.77259	0.105455	43.864	0.712862	0	0	0	0.498854	2.19722	B	0.26
601899	2008	18.3258	0.132081	5	1.38629	0.640037	28.9582	0.193908	0	1	0	0.424072	2.3979	B	0.72
601001	2008	17.8221	0.120427	6	1.79176	0.662474	60.4768	0.253733	0	0	0	0.260406	2.70805	B	0.206667
601958	2008	15.0357	0.049682	8	1.38629	0.8106	74.0947	0.197177	0	0	1	0.0781722	2.3979	B	0.466667
600403	2008	0	0.134442	6	2.19722	0.647634	74.8946	0.332779	0	0	0	0.492698	2.3979	B	0.4125
600339	2008	16.6827	0.011698	6	2.48491	0.413125	22.8555	0.712862	0	1	0	0.643947	2.3979	B	0.2925
601088	2008	18.6277	0.129562	8	1.60944	0.872362	72.9578	0.498959	0	0	1	0.342271	2.19722	B	0.867813
600256	2008	17.3023	0.051059	6	2.48491	0.384429	42.496	0.068737	0	0	0	0.56514	2.3979	B	0.4475
2171	2008	17.3219	0.021648	6	1.60944	0.528064	51.9834	0.442966	0	1	0	0.437991	1.94591	C	0.285
2114	2008	14.6768	-0.218121	6	1.60944	0.563579	53.6288	0.43293	0	0	1	0.82016	2.19722	C	0.0525
2311	2008	16.0346	0.086854	6	1.09861	0.521291	66.0825	0.268722	1	1	0	0.388232	1.94591	C	0.5825
600062	2008	17.6266	0.09092	8	2.70805	0.758985	49.1206	0.234698	0	1	1	0.285285	2.3979	C	0.59
2258	2008	15.0429	0.06951	6	1.38629	0.666372	27.26	0.273205	0	0	1	0.116352	2.19722	C	0.3475
600379	2008	15.7981	0.007883	6	2.30259	0.442818	19.588	0.329596	0	0	1	0.390769	1.94591	C	0.2425
2454	2008	17.1115	0.094176	6	0.693147	0.320714	61.1925	0.082464	0	0	0	0.270337	2.19722	C	0.3875
2046	2008	16.6418	0.054238	6	1.94591	0.051859	40.4663	0.250016	1	0	1	0.491594	2.07944	C	0.598
600331	2008	16.7798	0.016245	6	2.3979	0.359289	26.3953	0.233028	0	1	0	0.786381	2.19722	C	0.1775
2014	2008	16.3491	0.112498	6	2.07944	0.659778	33.584	0.293518	0	1	0	0.340746	2.3979	C	0.574
566	2008	15.8315	0.054033	5	2.89037	0.641664	21.6751	0.139859	0	0	0	0.340401	2.19722	C	0.384
2309	2008	17.116	0.029574	6	1.09861	0.331317	54.3154	0.184599	0	0	0	0.640724	2.19722	C	0.16
600295	2008	18.6859	0.053381	6	2.3979	0.738016	40.6977	0.38319	0	0	0	0.675267	2.19722	C	0.5625
2017	2008	15.8787	0.027924	6	2.07944	0.580853	29.6237	0.221304	1	1	1	0.453622	2.19722	C	0.402
2021	2008	15.3337	0.029694	6	2.07944	0.232599	19.8927	0.160446	0	0	0	0.591098	2.48491	C	0.26
2424	2008	15.1152	0.069557	6	0.693147	0.152471	52.7252	0.093809	0	1	0	0.357243	2.19722	C	0.305
2078	2008	18.6527	0.037055	8	1.79176	0.242619	67.5141	0.551543	1	1	0	0.701886	1.94591	C	0.245
600111	2008	17.5518	0.187313	8	2.70805	0.266329	38.9165	0.135934	0	0	1	0.383585	2.63906	C	0.4375
2185	2008	17.4243	0.03458	6	1.60944	0.533764	34.3301	0.420282	1	1	0	0.372133	2.19722	C	0.29
2366	2008	15.5555	0.061259	8	0.693147	0.003951	15.5872	0.226018	1	1	0	0.181286	2.19722	C	0.28
2023	2008	15.5089	0.037785	5	2.07944	0.244699	27.7615	0.264952	0	1	0	0.276339	2.07944	C	0.386
600776	2008	17.2228	0.058248	6	2.77259	0.657811	48.1349	0.09629	0	1	1	0.193133	2.19722	C	0.3325
2497	2008	15.621	0.098337	6	0.693147	0.127742	21.5124	0.118512	1	1	0	0.073675	2.19722	C	0.4225
600525	2008	17.3599	0.187313	8	2.30259	0.490494	35.4089	0.153979	1	1	0	0.402374	2.19722	C	0.4575
600732	2008	0	0.020085	7	2.77259	0.556982	55.6982	0.011099	0	0	0	0.515808	1.79176	C	0.3875
2533	2008	16.5629	0.054806	6	0.693147	0.872362	21.4264	0.130364	0	0	0	0.218745	2.3979	C	0.195
600075	2008	16.4896	0.022866	6	2.70805	0.457446	43.2657	0.465262	1	0	0	0.488083	2.19722	C	0.34
600792	2008	16.2971	0.034127	6	2.70805	0.534635	68.4615	0.526635	0	0	0	0.589182	2.19722	C	0.2725
600876	2008	16.9073	-0.012454	8	2.83321	0.636287	49.5904	0.459345	0	0	1	0.894039	2.3979	C	0.3375
600839	2008	19.0287	0.006249	8	2.89037	0.333837	23.1947	0.156909	0	1	0	0.654033	2.3979	C	0.47
600496	2008	15.7015	0.050634	7	2.30259	0.54109	33.4047	0.123606	0	1	0	0.650081	2.19722	C	0.4975
2067	2008	15.9445	0.025444	6	1.79176	0.027669	16.2622	0.422475	0	1	0	0.457888	2.56495	C	0.25
600022	2008	15.3723	0.001931	8	2.07944	0.712953	68.6888	0.712862	0	0	0	0.758548	2.19722	C	0.2225
600112	2008	17.2592	0.029252	6	2.70805	0.415253	20.5004	0.052629	1	0	0	0.498389	2.07944	C	0.2475
936	2008	12.486	0.057379	6	2.56495	0.445766	41.0142	0.21482	0	0	0	0.375437	2.19722	C	0.314
600398	2008	13.5579	0.040127	6	2.48491	0.183148	23.2876	0.278558	0	0	0	0.236051	1.79176	C	0.385
600059	2008	15.7221	0.055388	8	2.70805	0.445809	40.5451	0.276143	1	0	0	0.264034	2.3979	C	0.655
601005	2008	15.3242	-0.054383	8	1.60944	0.700005	46.2055	0.271524	0	0	0	0.843215	1.94591	C	0.513333
600596	2008	18.0218	0.003317	8	2.3979	0.316455	14.9776	0.411204	0	0	0	0.397221	2.19722	C	0.2125
488	2008	19.2802	0.012902	8	2.48491	0.062495	18.8948	0.498367	1	0	0	0.671543	2.70805	C	0.368
880	2008	14.7869	0.071515	6	2.63906	0.096076	30.5923	0.249685	0	1	0	0.598624	2.30259	C	0.268
2037	2008	15.5648	0.088541	5	2.07944	0.74976	35.7815	0.194401	0	0	0	0.651388	2.19722	C	0.444
800	2008	16.1586	0.010029	8	2.70805	0.652661	53.0251	0.205282	0	1	1	0.486026	2.07944	C	0.392
601718	2008	18.7625	0.041327	6	0.693147	0.191194	66.3328	0.132488	0	1	1	0.384168	2.19722	C	0.213333
600590	2008	16.1589	0.01316	7	2.30259	0.39997	22.7145	0.22865	0	0	0	0.599969	1.94591	C	0.3525
2096	2008	13.5259	0.123033	5	1.79176	0.822578	67.9652	0.350002	0	1	0	0.293645	2.19722	C	0.31
2340	2008	17.6033	0.030592	8	0.693147	0.64298	19.111	0.328096	1	0	0	0.44063	2.19722	C	0.405
2262	2008	14.7163	0.096272	8	1.38629	0.503727	41.2306	0.171596	0	0	0	0.491575	2.3979	C	0.665
600535	2008	17.6604	0.096465	6	2.30259	0.730974	47.2677	0.233849	0	1	0	0.430822	2.07944	C	0.7175
815	2008	16.1661	-0.048771	8	2.63906	0.279031	26.9124	0.342064	0	0	1	0.830511	2.19722	C	0.116
600211	2008	13.8595	0.026764	6	2.56495	0.157233	21.6225	0.106972	0	0	0	0.549496	2.19722	C	0.105
2054	2008	15.2546	0.086705	6	1.79176	0.347519	22.5539	0.133348	1	0	0	0.266738	2.19722	C	0.165
600477	2008	15.776	0.016298	5	2.19722	0.053605	37.4183	0.16738	1	0	0	0.769433	1.79176	C	0.3325
600819	2008	15.7889	0.013205	6	2.89037	0.648527	28.0228	0.410535	0	1	1	0.631423	2.07944	C	0.395
2013	2008	15.7597	0.050521	6	2.07944	0.421243	37.7883	0.305669	0	0	1	0.315825	2.07944	C	0.334
600873	2008	18.7494	0.051984	6	2.83321	0.248562	31.5372	0.443796	0	1	0	0.628326	2.19722	C	0.3
600096	2008	17.3025	0.008814	8	2.70805	0.660078	47.495	0.440681	0	0	0	0.689917	2.19722	C	0.385
600660	2008	17.3118	0.12386	6	2.94444	0.487693	19.4998	0.481587	0	1	0	0.489718	2.19722	C	0.7325
568	2008	16.8946	0.187313	8	2.89037	0.638298	21.5171	0.081139	0	1	0	0.420958	2.3979	C	0.556
600811	2008	15.4547	0.049145	7	2.89037	0.35068	27.9784	0.022559	0	1	0	0.501235	1.94591	C	0.315
2042	2008	16.4181	0.052818	8	1.94591	0.305055	42.2896	0.249216	0	0	0	0.589165	2.3979	C	0.272
601890	2008	15.3618	0.027319	6	0.693147	0.017284	27.7042	0.063807	0	0	0	0.231185	2.19722	C	0.326667
2074	2008	16.3646	0.050813	5	1.79176	0.199979	17.029	0.232888	0	0	0	0.467364	2.3979	C	0.1975
12	2008	18.6041	0.087526	8	2.99573	0.274511	9.5174	0.617201	1	0	0	0.521906	2.19722	C	0.678
2080	2008	17.821	0.029074	8	1.79176	0.244922	54.3246	0.238858	0	0	1	0.481498	2.19722	C	0.3625
2055	2008	15.2102	0.058135	6	1.79176	0.828672	34.0539	0.202333	1	0	0	0.472936	1.94591	C	0.6525
2084	2008	14.2789	0.002666	8	1.79176	0.64935	28.8391	0.357991	0	0	0	0.510379	2.19722	C	0.16
2274	2008	16.2772	0.021339	5	1.38629	0.61209	41.2525	0.471166	0	0	0	0.629778	2.19722	C	0.105
600980	2008	13.1794	-0.08673	8	2.07944	0.403858	40	0.433658	0	0	1	0.266677	1.94591	C	0.34
2390	2008	14.9339	0.036892	6	0.693147	0.447527	40.1613	0.0686	1	0	0	0.212312	2.70805	C	0.29
2217	2008	16.5285	0.074885	6	1.38629	0.01091	21.8376	0.445536	0	0	0	0.351537	2.19722	C	0.2175
2100	2008	15.8722	0.033381	6	1.79176	0.637307	38.2368	0.250907	0	0	1	0.50877	2.3979	C	0.195
600192	2008	16.8797	0.01326	5	2.63906	0.451605	44.3959	0.155853	0	0	0	0.58887	2.19722	C	0.315
600071	2008	13.6634	0.012706	8	2.70805	0.404756	39.4626	0.322872	0	0	0	0.29336	2.07944	C	0.3125
2283	2008	16.5294	0.051869	6	1.09861	0.256976	38.612	0.247483	0	0	0	0.266991	2.19722	C	0.5125
2329	2008	16.6541	0.057452	6	0.693147	0.143206	42.5047	0.263754	0	0	0	0.199234	1.60944	C	0.385
600572	2008	16.2075	0.10351	6	2.07944	0.36846	34.3588	0.212311	0	0	0	0.455444	2.19722	C	0.4775
2490	2008	17.2647	0.036051	6	0.693147	0.03923	35.0338	0.390573	0	1	0	0.391551	2.19722	C	0.525
799	2008	16.517	0.08964	6	2.70805	0.292489	30.9998	0.184319	0	0	1	0.361573	2.19722	C	0.426
600630	2008	16.5876	0.018093	6	2.94444	0.320012	30.083	0.196357	0	0	0	0.428061	2.19722	C	0.18
2319	2008	14.6927	0.02062	6	1.09861	0.008523	32	0.09379	1	1	0	0.282104	1.94591	C	0.1575
600231	2008	16.9761	0.013893	6	2.48491	0.637074	53.6657	0.315521	0	0	0	0.657478	2.19722	C	0.3725
2137	2008	14.0585	0.031123	7	1.60944	0.68177	51.751	0.242685	0	0	0	0.531658	2.19722	C	0.295
600808	2008	18.2517	0.002336	8	2.89037	0.676009	50.4686	0.399631	0	0	1	0.643303	1.94591	C	0.6875
570	2008	15.908	0.01891	6	2.89037	0.001579	30.0152	0.149439	0	0	0	0.388028	2.19722	C	0.18
727	2008	16.3629	-0.015563	8	2.70805	0.395081	25.7724	0.403646	0	1	1	0.509027	1.79176	C	0.094
2035	2008	16.0879	0.115833	8	2.07944	0.366446	25.2795	0.32847	0	1	0	0.546321	2.19722	C	0.56
2130	2008	15.4084	0.067915	7	1.60944	0.003211	51.2494	0.210682	0	1	0	0.276896	1.94591	C	0.2425
600549	2008	17.3127	0.117974	7	2.30259	0.743746	33.6046	0.210986	0	0	0	0.600792	2.19722	C	0.51
2076	2008	15.0814	0.047493	7	1.79176	0.027903	42.1515	0.286123	1	0	0	0.257459	1.79176	C	0.22
600893	2008	15.8767	0.029935	8	2.77259	0.679907	53.241	0.219917	0	0	1	0.514735	2.48491	C	0.5875
600585	2008	19.8834	0.14076	8	2.30259	0.722108	36.1997	0.5123	0	1	0	0.442383	2.07944	C	0.775
401	2008	17.0975	0.04154	8	2.77259	0.791793	41.4247	0.484964	0	0	0	0.654412	2.19722	C	0.646
600271	2008	16.9884	0.177483	8	2.19722	0.77935	40.0773	0.098524	0	0	1	0.235926	2.19722	C	0.6875
600276	2008	17.3013	0.187313	6	2.48491	0.81884	24.4463	0.175946	0	1	0	0.091214	2.19722	C	0.61
2111	2008	16.9492	0.047973	7	1.60944	0.373257	36.4291	0.193602	0	0	0	0.352433	2.19722	C	0.3225
2112	2008	13.9874	-0.028105	6	1.60944	0.373942	20.2556	0.195414	0	0	0	0.615567	2.3979	C	0.0675
600601	2008	17.5823	0.024256	8	3.09104	0.142161	11.6458	0.365324	0	0	1	0.325559	2.19722	C	0.295
600623	2008	17.215	0.011251	6	2.99573	0.872362	65.6575	0.405188	0	0	0	0.671339	1.94591	C	0.4575
972	2008	16.392	-0.218121	7	2.48491	0.335428	9.5174	0.439991	1	1	0	0.894039	2.19722	C	0.12
541	2008	14.1567	0.094207	8	2.94444	0.237363	13.4703	0.203793	1	0	0	0.100524	2.19722	C	0.392
2396	2008	17.0944	0.095266	8	0.693147	0.730556	28.2159	0.047371	0	0	0	0.313861	2.48491	C	0.4
301	2008	12.968	0.030952	8	2.48491	0.397729	36.6935	0.079717	0	0	0	0.265155	2.19722	C	0.102
2125	2008	15.4314	0.036463	6	1.60944	0.615163	51.7009	0.520218	0	0	0	0.593942	2.19722	C	0.2825
901	2008	15.8897	0.055507	6	2.56495	0.387487	22.6459	0.134821	0	0	1	0.253659	2.3979	C	0.366
600426	2008	15.1318	0.033358	6	2.30259	0.635196	30.6325	0.395397	0	0	1	0.523121	2.19722	C	0.505
600714	2008	15.8402	0.028781	6	2.77259	0.435267	44.7933	0.580267	0	0	0	0.635714	2.3979	C	0.32
536	2008	16.9464	0.10129	8	2.94444	0.461021	70.7738	0.455693	0	0	0	0.269682	2.19722	C	0.436
601777	2008	17.5537	0.034789	6	0.693147	0.35743	65.0161	0.184024	0	1	0	0.539962	2.48491	C	0.35
600137	2008	15.7328	0.052161	4	2.63906	0.571527	42.4772	0.198954	0	1	0	0.337462	1.60944	C	0.2175
2333	2008	11.4721	0.0622	7	0.693147	0.036574	69.9358	0.162192	0	0	0	0.100458	1.60944	C	0.6725
600110	2008	17.6426	-0.012782	8	2.70805	0.132553	9.5174	0.242224	0	0	0	0.534882	2.19722	C	0.2325
600888	2008	16.8903	0.03928	8	2.77259	0.737055	28.1391	0.14121	1	0	0	0.494115	2.19722	C	0.62
600202	2008	15.0279	-0.071639	6	2.56495	0.404045	34.0296	0.131478	0	1	0	0.666616	2.19722	C	0.095
534	2008	0	0.010999	7	2.89037	0.062878	18.7841	0.016073	0	0	0	0.516649	2.07944	C	0.254
738	2008	17.0874	0.040813	6	2.70805	0.120195	29.638	0.223314	0	0	1	0.455341	2.56495	C	0.338
2391	2008	15.5283	0.064715	6	0.693147	0.121756	36.6163	0.190246	1	0	0	0.0646714	1.94591	C	0.29
600809	2008	0	0.187313	6	2.89037	0.872362	69.974	0.124121	0	0	0	0.474462	2.30259	C	0.57
600135	2008	14.7987	-0.05011	6	2.63906	0.39259	35.6053	0.244025	0	0	1	0.0925954	2.19722	C	0.173333
2248	2008	16.3482	0.007528	6	1.38629	0.349006	21.4631	0.251534	0	0	0	0.58766	2.19722	C	0.1375
600438	2008	17.0285	0.017775	7	2.07944	0.567792	55.0567	0.390817	0	1	0	0.635331	2.19722	C	0.2225
717	2008	15.3785	-0.046722	8	2.70805	0.075453	36.2686	0.509042	0	0	1	0.807937	2.3979	C	0.156
600760	2008	17.2002	-0.059297	6	2.77259	0.155042	15.9725	0.27895	0	0	1	0.720144	2.19722	C	0.15
66	2008	18.396	0.014464	8	2.70805	0.041738	53.9174	0.098755	0	1	1	0.68834	2.19722	C	0.096
2369	2008	14.315	0.072903	6	0.693147	0.466459	28.971	0.1888	0	0	0	0.431179	2.19722	C	0.4075
2007	2008	16.5276	0.140964	9	2.07944	0.731057	17.8277	0.271012	1	1	0	0.0646714	2.19722	C	0.458
600521	2008	15.2677	0.083076	6	2.19722	0.231443	26.1024	0.221384	1	1	0	0.406464	2.19722	C	0.4225
2224	2008	14.9129	0.063375	8	1.38629	0.001579	49.8649	0.326658	1	1	0	0.220234	1.60944	C	0.26
600731	2008	15.9586	0.007724	6	2.77259	0.228684	21.4444	0.442065	0	0	0	0.702818	2.19722	C	0.28
2422	2008	17.989	0.091826	6	0.693147	0.402565	25.8072	0.144469	0	1	0	0.24217	2.19722	C	0.68
2436	2008	14.7002	0.077132	6	0.693147	0.164988	26.1349	0.392352	1	0	0	0.118675	1.94591	C	0.39
2152	2008	16.6647	0.150237	6	1.60944	0.846732	47.7	0.088296	0	0	0	0.271372	2.07944	C	0.5525
600400	2008	13.4306	0.006655	6	2.3979	0.472183	46.9456	0.091022	0	1	0	0.732262	2.19722	C	0.0966667
2295	2008	16.7202	0.014135	6	1.09861	0.02047	18.9093	0.116297	0	1	0	0.452701	2.19722	C	0.1625
600688	2008	18.1589	0.031335	8	2.94444	0.21869	55.5556	0.406921	0	0	1	0.409112	2.48491	C	0.465
600740	2008	16.3213	0.00674	6	2.77259	0.195341	19.2447	0.478171	0	0	1	0.849888	2.19722	C	0.2825
600060	2008	18.283	0.106029	7	2.70805	0.603654	41.2547	0.062283	0	0	0	0.546602	2.07944	C	0.3325
2254	2008	14.987	0.061894	6	1.38629	0.498222	38.7721	0.468315	0	0	0	0.219303	2.19722	C	0.335
2294	2008	15.9572	0.165818	6	1.09861	0.253726	71.5573	0.123329	0	1	0	0.126993	2.19722	C	0.55
766	2008	15.3996	0.012777	6	2.70805	0.265577	23.4237	0.129311	1	0	0	0.309937	1.79176	C	0.225
597	2008	18.1617	-0.06526	8	2.77259	0.610343	32.4729	0.251919	1	1	0	0.702104	2.19722	C	0.228
600963	2008	17.8956	0.009168	6	2.07944	0.338895	22.4817	0.527094	0	0	1	0.729101	2.3979	C	0.455
2167	2008	15.9079	0.039672	6	1.60944	0.3118	23.9861	0.311619	1	1	0	0.313469	1.94591	C	0.38
2278	2008	16.7339	0.053756	6	1.09861	0.114381	18.5202	0.119488	0	1	0	0.209022	2.07944	C	0.29
600875	2008	19.0397	0.037823	8	2.83321	0.718265	50.0276	0.121347	0	1	1	0.822825	2.19722	C	0.555
600459	2008	15.7734	0.022925	5	2.19722	0.459267	40.7214	0.136593	0	0	0	0.499445	2.30259	C	0.3375
600997	2008	16.5747	0.040937	8	2.07944	0.65945	56.7279	0.447752	0	0	0	0.576946	2.19722	C	0.47
612	2008	15.6529	0.077464	8	2.77259	0.382245	24.0018	0.364662	0	0	1	0.502092	2.07944	C	0.314
756	2008	17.1917	0.026503	6	2.70805	0.578593	36.3243	0.353891	0	0	1	0.417567	2.19722	C	0.34
938	2008	13.3514	0.020826	6	2.56495	0.391301	31.6215	0.016442	0	0	1	0.581842	1.94591	C	0.26
2465	2008	17.6581	0.049338	6	0.693147	0.133246	18.2512	0.100725	0	0	1	0.0986413	2.19722	C	0.5375
2328	2008	14.6384	0.022359	6	1.09861	0.209237	32.43	0.18147	0	1	0	0.109568	2.19722	C	0.195
2087	2008	16.766	0.023605	6	1.79176	0.144906	32.9976	0.377327	0	1	1	0.58716	2.07944	C	0.225
601003	2008	16.8428	0.018902	6	1.60944	0.858878	74.8946	0.413347	0	0	0	0.725084	2.70805	C	0.206667
2166	2008	15.0908	0.002721	7	1.60944	0.001579	29.8096	0.177932	0	1	0	0.752219	1.94591	C	0.23
584	2008	14.0888	0.003181	6	2.83321	0.394941	32.7585	0.403054	0	1	0	0.494543	2.19722	C	0.098
600481	2008	14.8696	0.029788	6	2.19722	0.701706	34.0155	0.342246	0	0	0	0.581373	2.3979	C	0.2425
2241	2008	17.2346	0.099861	6	1.38629	0.69862	32.3318	0.341072	1	1	0	0.609742	2.07944	C	0.555
600150	2008	18.8545	0.046842	6	2.63906	0.779922	61.0633	0.237843	0	0	1	0.608324	2.70805	C	0.395
600019	2008	20.0013	0.033474	6	2.48491	0.796017	74.8699	0.499228	0	0	1	0.509	2.19722	C	0.6825
659	2008	15.397	0.012263	6	2.77259	0.104364	26.3926	0.554433	0	0	0	0.505273	2.19722	C	0.51
636	2008	16.9467	0.049875	6	2.77259	0.280397	18.2549	0.332517	0	0	0	0.305384	2.56495	C	0.228
559	2008	18.0499	0.057858	8	2.89037	0.666461	51.5291	0.239863	0	1	0	0.531791	2.19722	C	0.472
600336	2008	16.9768	0.013548	6	2.48491	0.512764	48.6591	0.202895	0	0	0	0.775565	1.94591	C	0.1125
2190	2008	15.9907	0.026735	6	1.60944	0.742869	51.3281	0.248708	0	0	1	0.194548	2.19722	C	0.335
600196	2008	17.4148	0.062126	8	2.63906	0.595475	48.0533	0.069991	0	0	0	0.489887	2.07944	C	0.55
2107	2008	14.4253	0.011943	6	1.60944	0.011359	50.2671	0.320013	0	0	0	0.0646714	2.07944	C	0.0875
806	2008	15.4299	-0.073852	4	2.63906	0.147285	14.6798	0.176442	1	0	0	0.672024	1.94591	C	0.05
2058	2008	14.2274	0.053881	6	1.79176	0.416243	26.2992	0.185694	0	0	0	0.221821	2.19722	C	0.3025
2249	2008	16.6973	0.065936	8	1.38629	0.282548	33.7152	0.144447	0	1	0	0.260012	2.19722	C	0.32
601126	2008	16.422	0.061025	6	0.693147	0.596399	61.0092	0.042593	0	0	0	0.220469	2.19722	C	0.54
760	2008	0	0.009005	6	2.70805	0.166514	9.5174	0.185059	1	0	0	0.735167	2.19722	C	0.04
600303	2008	17.5374	0.022785	8	2.48491	0.313161	20.6521	0.178999	0	1	0	0.674383	2.07944	C	0.445
600567	2008	18.144	0.00565	6	2.3979	0.119956	9.5174	0.462849	0	0	0	0.554333	2.3979	C	0.27
1696	2008	14.872	0.092913	6	2.70805	0.3045	22.5445	0.115056	0	1	0	0.475279	2.3979	C	0.248
600843	2008	14.0577	0.086049	6	2.89037	0.105171	23.4793	0.167319	0	0	0	0.474221	2.19722	C	0.2575
2270	2008	15.7331	0.033274	6	1.38629	0.031568	14.5302	0.343394	0	1	0	0.303958	2.19722	C	0.085
2227	2008	16.3175	0.02295	6	1.38629	0.750223	62.5978	0.018367	1	1	0	0.146915	1.79176	C	0.26
2428	2008	17.0099	0.06669	6	0.693147	0.294482	27.8759	0.160935	1	0	0	0.0646714	2.07944	C	0.4625
600889	2008	15.2301	0.009912	8	2.77259	0.439874	40.8403	0.313777	0	0	0	0.719841	1.94591	C	0.15
600298	2008	18.3527	0.081732	6	2.48491	0.776317	39.3656	0.438193	0	1	0	0.350204	2.3979	C	0.6225
2432	2008	13.1022	0.024874	6	0.693147	0.127487	51.6015	0.05504	0	0	0	0.0728548	1.94591	C	0.305
2337	2008	15.4805	0.022096	6	0.693147	0.06998	67.5	0.168644	0	0	0	0.208672	1.60944	C	0.1425
2236	2008	16.5736	0.165511	6	1.38629	0.523767	44.1235	0.063656	1	0	0	0.332387	1.94591	C	0.61
2381	2008	15.7646	0.03262	7	0.693147	0.211547	24.359	0.18282	0	1	0	0.30003	2.3979	C	0.22
600356	2008	15.1934	0.038067	6	2.3979	0.506632	31.0881	0.40907	0	0	0	0.467745	2.19722	C	0.4
976	2008	12.9717	-0.15509	6	2.48491	0.309074	12.1523	0.49511	0	1	1	0.549028	2.19722	C	0.126
823	2008	15.3373	0.066668	6	2.70805	0.210386	38.971	0.40544	0	0	1	0.383339	2.19722	C	0.536
600879	2008	16.2793	0.024921	6	2.83321	0.403909	20.5784	0.240428	0	0	1	0.509619	2.19722	C	0.3625
2300	2008	16.2589	0.050896	8	1.09861	0.173758	22.2525	0.185481	1	1	0	0.553108	2.3979	C	0.3425
600184	2008	16.1495	0.004011	7	2.19722	0.503188	48.8247	0.22066	0	0	1	0.654414	2.3979	C	0.345
600449	2008	16.1409	0.050741	6	2.19722	0.135244	47.5731	0.467736	0	0	1	0.463645	2.19722	C	0.39
2028	2008	17.0921	0.044648	8	2.07944	0.221703	18.1225	0.104458	0	1	0	0.25553	1.94591	C	0.242
589	2008	17.6311	0.013589	6	2.77259	0.344517	33.8399	0.25742	0	0	0	0.695743	2.30259	C	0.334
600260	2008	14.5574	0.02019	8	2.48491	0.255144	22.3218	0.138068	0	1	0	0.61358	2.48491	C	0.31
600961	2008	0	-0.09149	6	2.07944	0.105701	44.4864	0.330211	0	0	1	0.779251	2.70805	C	0.1575
572	2008	18.1598	0.042023	6	2.89037	0.673242	28.7966	0.194971	0	1	0	0.355492	2.07944	C	0.204
55	2008	14.503	0.027449	7	2.77259	0.210452	9.5174	0.14643	1	1	0	0.46746	1.94591	C	0.276
600737	2008	16.2155	0.002805	6	2.77259	0.587678	59.5979	0.336519	0	0	1	0.689693	2.19722	C	0.3
600872	2008	15.4307	0.037893	8	2.83321	0.161304	10.7233	0.162379	0	0	0	0.366159	2.19722	C	0.295
2182	2008	17.0045	0.004594	6	1.60944	0.032697	30.0239	0.422242	1	0	0	0.539149	2.19722	C	0.2525
982	2008	17.4471	0.045697	5	2.48491	0.484914	33.1655	0.13061	1	0	0	0.770045	2.19722	C	0.384
600543	2008	15.0319	0.039284	6	2.07944	0.346415	13.3063	0.286821	0	0	0	0.10132	2.19722	C	0.3875
600866	2008	17.6682	0.023266	6	2.89037	0.262656	17.5179	0.180869	0	1	0	0.47342	2.19722	C	0.1925
600107	2008	10.8257	0.020551	6	2.70805	0.290876	20.2729	0.112598	0	1	1	0.711031	2.19722	C	0.33
600881	2008	16.7749	0.031558	8	2.83321	0.274414	15.5742	0.295329	1	1	0	0.682544	2.70805	C	0.355
969	2008	17.0712	0.054064	8	2.48491	0.539271	40.9702	0.310995	0	1	1	0.43904	2.19722	C	0.486
852	2008	14.7258	0.058628	6	2.63906	0.033282	67.5	0.386161	0	0	1	0.388512	2.19722	C	0.434
2443	2008	15.9211	0.030151	6	0.693147	0.283824	40.836	0.084205	1	0	0	0.38689	2.19722	C	0.26
599	2008	16.6395	0.007339	6	2.77259	0.239307	20.3079	0.451681	0	0	0	0.691834	2.19722	C	0.274
600558	2008	15.0358	0.026486	6	2.3979	0.41197	37.2094	0.258582	1	0	0	0.385042	2.19722	C	0.32
2514	2008	16.2624	0.068423	6	0.693147	0.209083	51.4706	0.166085	0	1	0	0.0947079	2.19722	C	0.28
2389	2008	14.9629	0.106	6	0.693147	0.074923	44.403	0.260398	1	1	0	0.148611	2.19722	C	0.4625
2493	2008	18.4925	0.127311	6	0.693147	0.118096	74.8946	0.301462	0	1	0	0.497553	2.19722	C	0.2775
949	2008	15.1993	0.0013	6	2.56495	0.440006	41.3115	0.430489	0	1	0	0.612815	2.19722	C	0.17
525	2008	16.8522	0.009597	6	2.94444	0.499166	44.753	0.252183	0	0	0	0.620172	2.19722	C	0.404
600488	2008	20.113	0.039361	6	2.3979	0.54773	46.8032	0.404661	0	0	1	0.302005	2.19722	C	0.34
2507	2008	14.7757	0.082152	6	0.693147	0.509969	35.5695	0.341914	0	1	0	0.182241	2.3979	C	0.5225
795	2008	15.1675	0.071281	6	2.70805	0.349832	25.663	0.143855	0	1	0	0.765506	2.19722	C	0.182
932	2008	20.2513	0.000851	8	2.56495	0.38427	40.01	0.475814	1	0	0	0.823368	2.70805	C	0.544
2094	2008	14.6031	0.050242	6	1.79176	0.604664	27.0253	0.154889	0	0	0	0.49971	1.94591	C	0.12
678	2008	15.0121	0.024702	6	2.70805	0.288083	27.421	0.228607	1	0	0	0.497509	2.19722	C	0.36
726	2008	17.6528	0.115078	8	2.48491	0.27968	12.222	0.449706	0	0	0	0.294377	2.63906	C	0.576
2332	2008	15.9396	0.065573	6	0.693147	0.132283	21.5549	0.175448	0	1	1	0.427119	2.19722	C	0.565
2052	2008	16.8646	0.007514	6	1.79176	0.139355	31.3723	0.112218	1	0	0	0.622691	2.19722	C	0.1275
600312	2008	16.9847	0.003205	6	2.3979	0.499281	24.9094	0.136774	0	1	1	0.44912	2.19722	C	0.47
2022	2008	16.5514	0.187313	8	2.07944	0.157856	9.5174	0.115631	0	1	0	0.146361	2.07944	C	0.556
2531	2008	14.5052	0.044225	7	0.693147	0.189284	37.5018	0.149459	1	0	0	0.290011	1.94591	C	0.22
600156	2008	16.0648	0.004249	6	2.63906	0.480976	44.4154	0.144856	0	0	0	0.405299	2.19722	C	0.13
920	2008	16.7175	0.051845	7	2.56495	0.478558	42.6398	0.247469	0	0	1	0.450982	1.60944	C	0.344
2272	2008	15.5378	0.045768	6	1.38629	0.058176	33.967	0.297449	0	1	0	0.385815	2.19722	C	0.24
600966	2008	0	0.021207	7	2.07944	0.352707	33.7704	0.469043	1	0	0	0.583045	2.19722	C	0.3975
761	2008	17.6353	0.019376	6	2.63906	0.872362	74.8946	0.43854	0	0	1	0.621051	1.94591	C	0.306
600552	2008	15.752	0.119474	6	2.30259	0.404574	33.8464	0.28195	0	0	1	0.553628	1.94591	C	0.4175
600965	2008	13.1224	0.022889	6	2.07944	0.326616	27.6616	0.39974	1	0	0	0.24139	2.07944	C	0.41
868	2008	16.9328	0.029598	6	2.70805	0.355315	20.4824	0.133465	0	0	0	0.629245	2.3979	C	0.458
600967	2008	14.9938	0.044132	7	2.07944	0.513158	23.1773	0.268893	0	0	1	0.569347	2.3979	C	0.5025
911	2008	17.4983	0.009644	6	2.56495	0.538968	47.7145	0.522891	0	0	0	0.67043	2.3979	C	0.402
895	2008	18.4728	0.082079	8	2.63906	0.872362	30.267	0.26965	0	0	0	0.446924	1.79176	C	0.364
2412	2008	13.3801	0.062676	6	0.693147	0.012516	52.027	0.06021	0	1	0	0.0646714	2.19722	C	0.285
903	2008	14.4632	0.000274	6	2.56495	0.037944	38.1398	0.215583	0	0	0	0.419159	2.19722	C	0.27
902	2008	14.6545	0.003308	6	2.56495	0.358766	28.3936	0.262498	0	1	1	0.662978	2.19722	C	0.17
898	2008	19.0625	-0.022643	8	2.70805	0.821997	67.2934	0.520119	0	1	1	0.492125	2.07944	C	0.284
2402	2008	15.1008	0.025547	6	0.693147	0.164557	17.1214	0.047502	1	0	0	0.178195	2.19722	C	0.31
600855	2008	0	0.030859	7	2.89037	0.126146	29.0734	0.054028	0	0	1	0.347474	2.19722	C	0.51
683	2008	16.8446	0.063682	6	2.70805	0.233335	19.8554	0.534216	0	0	0	0.456107	2.19722	C	0.156
887	2008	17.5191	0.109515	6	2.63906	0.86457	56.866	0.257944	0	0	0	0.49899	1.94591	C	0.486
600501	2008	16.3056	0.024617	7	2.3979	0.054505	23.9825	0.195021	0	0	1	0.66802	2.19722	C	0.5625
585	2008	12.5004	-0.058616	6	2.83321	0.347128	28.3477	0.124543	1	0	0	0.529658	2.07944	C	0.125
600433	2008	17.4204	0.039785	6	2.19722	0.436461	29.0755	0.221807	0	1	1	0.340107	2.3979	C	0.365
2478	2008	15.3601	0.097401	6	0.693147	0.01338	28.4575	0.200515	0	0	0	0.13886	2.19722	C	0.4225
2383	2008	16.2693	0.024929	6	0.693147	0.121364	45.1275	0.124379	1	0	0	0.0942766	1.94591	C	0.1925
600178	2008	0	0.009387	6	2.63906	0.553772	54.5129	0.120109	0	0	1	0.357942	2.19722	C	0.185
561	2008	15.3936	0.08543	6	2.89037	0.130868	42.3073	0.103867	0	0	0	0.37062	2.19722	C	0.328
2370	2008	15.5889	0.050236	6	0.693147	0.005079	45	0.201626	0	0	0	0.145086	2.19722	C	0.205
600129	2008	18.573	0.005517	6	2.70805	0.444904	38.813	0.166128	0	1	0	0.796061	2.70805	C	0.4125
951	2008	15.5272	0.030032	6	2.56495	0.666153	63.7759	0.115731	0	0	1	0.771638	2.19722	C	0.618
600801	2008	18.4345	0.056147	6	2.89037	0.430444	39.8814	0.57211	0	0	0	0.604991	2.19722	C	0.7825
600166	2008	19.6666	0.040979	8	2.63906	0.382013	32.7627	0.283909	0	1	0	0.676684	2.70805	C	0.3625
2378	2008	15.215	0.117217	6	0.693147	0.169735	74.8946	0.231465	1	0	0	0.416414	2.3979	C	0.4125
600422	2008	16.3429	0.089243	6	2.48491	0.787632	24.3414	0.18446	0	0	0	0.437066	2.19722	C	0.6975
600679	2008	13.2875	-0.002544	6	2.94444	0.020792	33.1302	0.119497	0	1	0	0.402428	2.19722	C	0.3925
600261	2008	16.4576	0.06965	7	2.48491	0.787883	36.9089	0.232213	0	0	0	0.560508	2.19722	C	0.565
2255	2008	15.2199	0.067764	7	1.38629	0.325433	24.8265	0.12163	1	0	0	0.395213	2.07944	C	0.6025
2480	2008	17.4307	0.040836	6	0.693147	0.340092	38.4086	0.119544	0	1	0	0.485613	2.19722	C	0.2625
600595	2008	18.962	0.00718	8	2.30259	0.556051	51.6844	0.417232	0	1	0	0.700699	2.19722	C	0.24
2211	2008	14.8299	-0.007479	5	1.38629	0.182739	47.4615	0.375523	1	0	0	0.3063	2.19722	C	0.185
2158	2008	15.0878	0.145088	6	1.60944	0.78271	36.8148	0.289129	1	0	0	0.228147	2.19722	C	0.575
2082	2008	14.9248	0.112329	4	1.79176	0.128343	18.8838	0.333683	1	1	0	0.271192	2.07944	C	0.2825
858	2008	16.093	0.173262	6	2.63906	0.771254	56.0693	0.160003	0	0	1	0.364689	2.30259	C	0.466
600197	2008	15.5324	0.090644	8	2.56495	0.062243	50.5054	0.347603	0	0	1	0.471539	1.94591	C	0.55
2006	2008	15.892	0.146103	7	2.07944	0.448435	29.9984	0.197988	0	1	0	0.537408	2.19722	C	0.37
600006	2008	17.0804	0.028697	8	2.56495	0.629614	60.1	0.135538	0	1	1	0.614883	2.48491	C	0.4025
530	2008	16.3553	0.030606	6	2.94444	0.457387	21.9578	0.113188	1	0	0	0.395404	2.19722	C	0.346
836	2008	15.0966	-0.027899	6	2.70805	0.247724	30.1099	0.221589	0	1	0	0.542445	2.19722	C	0.146
2204	2008	16.0771	0.039964	6	1.38629	0.759439	74.8946	0.167599	0	0	0	0.737299	2.19722	C	0.345
877	2008	16.5257	0.09153	6	2.56495	0.507829	41.9523	0.492927	0	0	1	0.647857	2.07944	C	0.406
600802	2008	15.9515	0.03466	8	2.89037	0.46389	28.7826	0.404409	0	0	1	0.617235	2.19722	C	0.405
533	2008	16.6988	0.031833	6	2.89037	0.422662	24.8467	0.035635	1	0	0	0.537735	2.3979	C	0.218
933	2008	17.2304	0.036939	8	2.56495	0.623005	25.2438	0.397389	1	0	0	0.769648	2.19722	C	0.308
600624	2008	14.7392	0.019107	6	2.94444	0.244153	22.0017	0.081237	0	1	1	0.581695	2.07944	C	0.465
2275	2008	15.0493	0.132621	6	1.09861	0.086702	61.1101	0.126953	0	1	0	0.0991263	2.19722	C	0.23
2353	2008	16.9585	0.140453	6	0.693147	0.401503	26.4105	0.093986	0	0	0	0.149697	2.19722	C	0.435
600529	2008	16.6984	0.053119	6	2.30259	0.391153	18.471	0.426183	0	1	0	0.258485	2.07944	C	0.4075
600186	2008	17.5825	-0.156738	5	2.63906	0.262736	11.9051	0.276522	0	1	1	0.71027	2.3979	C	0.08
600482	2008	16.0701	0.020687	6	2.07944	0.392459	33.9889	0.220456	1	0	1	0.634963	2.19722	C	0.375
600328	2008	16.7029	0.017033	6	2.48491	0.465785	44.8722	0.277551	0	1	1	0.749913	2.19722	C	0.515
822	2008	17.1518	0.0548	7	2.63906	0.431891	40.3365	0.623931	0	0	1	0.416892	2.19722	C	0.234
600479	2008	12.0722	0.073945	6	2.07944	0.508717	19.3593	0.203765	0	1	1	0.224785	2.19722	C	0.4075
2165	2008	17.0174	0.053753	8	1.60944	0.496395	25.1073	0.193152	0	0	0	0.399305	2.19722	C	0.265
2154	2008	15.6249	0.087969	8	1.60944	0.716646	35.2934	0.22874	1	0	0	0.465023	2.19722	C	0.415
819	2008	11.813	0.06618	8	2.70805	0.456322	23.4626	0.240781	0	0	1	0.100893	2.19722	C	0.078
2360	2008	13.2886	0.086943	6	0.693147	0.07984	25.1	0.297232	0	1	0	0.0914635	2.3979	C	0.245
601766	2008	19.7834	0.05112	8	1.38629	0.782408	54.2712	0.192056	0	1	1	0.697284	2.19722	C	0.867813
50	2008	19.6096	0.031971	6	2.83321	0.607659	45.6217	0.568052	0	0	1	0.6375	1.94591	C	0.566
912	2008	14.5889	0.003066	7	2.56495	0.135671	59.3333	0.271641	0	1	0	0.639951	1.60944	C	0.104
788	2008	16.2594	0.04186	6	2.70805	0.567089	33.6175	0.137615	0	0	1	0.621211	2.19722	C	0.244
600493	2008	16.1201	-0.013601	8	2.07944	0.540785	28.5	0.454903	0	1	0	0.507828	2.30259	C	0.143333
2365	2008	15.0134	0.060123	6	0.693147	0.008709	22.6267	0.144672	0	0	0	0.0897334	2.19722	C	0.175
2342	2008	16.4355	0.045757	6	0.693147	0.270894	47	0.353825	0	0	0	0.389505	2.3979	C	0.235
600177	2008	18.9263	0.042068	8	2.63906	0.488183	26.0439	0.092686	0	1	0	0.726412	2.48491	C	0.4025
2372	2008	16.1325	0.102821	8	0.693147	0.20591	38.9897	0.236709	1	0	0	0.194405	2.19722	C	0.61
600592	2008	16.3657	0.060198	8	2.30259	0.547694	40.4113	0.174044	0	0	0	0.362401	2.07944	C	0.335
2206	2008	16.7833	0.075821	6	1.38629	0.487345	25.4033	0.367627	0	1	0	0.219044	2.3979	C	0.4675
786	2008	18.3619	0.088302	8	2.70805	0.694606	52.3985	0.429118	0	0	1	0.560453	2.19722	C	0.486
2491	2008	16.4237	0.0654	7	0.693147	0.196764	52.2382	0.212101	0	1	0	0.361969	2.19722	C	0.545
782	2008	16.7573	0.058591	6	2.70805	0.249803	20.2263	0.375561	0	0	0	0.543669	2.07944	C	0.302
2448	2008	15.3762	0.088243	6	0.693147	0.135716	24.4014	0.355944	0	0	0	0.301832	2.3979	C	0.38
2341	2008	13.7537	0.058711	6	0.693147	0.438753	40.3005	0.160031	1	0	0	0.506075	2.19722	C	0.36
600352	2008	17.5852	0.046962	8	2.19722	0.11403	13.2678	0.178533	1	0	0	0.587678	2.19722	C	0.3875
550	2008	18.3451	0.160817	8	2.94444	0.872362	41.0299	0.192893	0	0	1	0.37164	2.19722	C	0.806
698	2008	18.4999	0.030836	6	2.70805	0.331145	33.0843	0.672089	0	0	1	0.52891	2.19722	C	0.558
600307	2008	16.9987	0.034148	6	2.48491	0.660497	74.8946	0.33025	0	1	0	0.717051	2.63906	C	0.33
2097	2008	18.1089	0.041928	7	1.79176	0.198279	26.3516	0.109203	1	1	0	0.631513	2.30259	C	0.4475
2326	2008	15.7102	0.038259	4	1.09861	0.470867	28.2397	0.137448	0	1	0	0.406678	2.07944	C	0.3525
600378	2008	14.7516	0.067585	6	2.3979	0.556863	23.1344	0.152032	0	0	1	0.362548	2.19722	C	0.3825
2001	2008	16.1827	0.162897	8	2.07944	0.780139	56.3566	0.232634	0	1	0	0.212015	2.3979	C	0.376
157	2008	18.28	0.114182	8	2.48491	0.553436	18.5286	0.057299	1	1	0	0.502181	1.94591	C	0.576
890	2008	13.487	0.004004	6	2.56495	0.22679	21.0656	0.260184	1	0	0	0.643156	2.19722	C	0.2775
848	2008	15.2411	0.129904	3	2.70805	0.726859	42.5523	0.119019	0	0	0	0.481621	2.19722	C	0.338
2438	2008	15.5246	0.046411	6	0.693147	0.066401	22.5	0.160192	0	0	0	0.284459	1.79176	C	0.3875
731	2008	15.801	0.069511	6	2.70805	0.217922	14.3441	0.332435	0	0	1	0.449274	1.94591	C	0.45
2384	2008	16.4257	0.025634	6	0.693147	0.141699	27.2313	0.322937	0	0	0	0.24972	2.19722	C	0.2325
2371	2008	15.8175	0.055406	6	0.693147	0.48794	59.1754	0.151449	0	0	1	0.618644	2.19722	C	0.57
600353	2008	13.6913	0.003142	6	2.30259	0.462744	27.9136	0.206942	0	0	0	0.199127	2.19722	C	0.5
600703	2008	20.2513	0.112654	7	2.77259	0.240945	35.0246	0.262485	0	1	0	0.372243	1.94591	C	0.3225
2050	2008	17.0725	0.090014	6	1.94591	0.489992	64.2893	0.126152	0	0	0	0.374964	2.19722	C	0.56
600151	2008	17.2383	-0.010924	8	2.63906	0.534284	41.6043	0.492381	0	0	1	0.644179	2.19722	C	0.3375
600689	2008	16.2358	0.013505	6	2.94444	0.378497	25.9508	0.111225	0	1	0	0.602144	2.19722	C	0.05
600668	2008	15.6311	0.11849	6	2.94444	0.198919	16.1484	0.281759	0	1	0	0.410375	2.19722	C	0.38
600480	2008	15.396	0.061273	6	2.19722	0.466836	34.1116	0.173542	0	0	1	0.520927	2.07944	C	0.385
2056	2008	16.3907	0.021928	8	1.79176	0.627957	54.0268	0.513783	1	1	0	0.261345	1.94591	C	0.285
2532	2008	15.7938	0.058178	7	0.693147	0.122644	21.9643	0.116882	1	1	0	0.18712	2.19722	C	0.26
600765	2008	17.2091	0.014539	8	2.77259	0.642963	29.4818	0.171831	0	0	1	0.600714	2.3979	C	0.415
513	2008	17.2827	0.084251	6	2.94444	0.675764	26.2105	0.23693	1	1	0	0.345714	2.19722	C	0.258
2108	2008	15.2274	0.078724	6	1.60944	0.577531	41.0448	0.293482	0	0	0	0.438028	2.19722	C	0.465
600010	2008	17.0915	0.009984	6	2.3979	0.670758	61.196	0.333031	0	0	0	0.738178	2.63906	C	0.43
2350	2008	14.5102	0.065118	6	0.693147	0.615852	47.6252	0.088401	0	0	0	0.293552	2.19722	C	0.5925
600983	2008	17.0748	0.086394	7	2.07944	0.046217	33.5688	0.118379	0	0	0	0.646168	2.48491	C	0.49
2297	2008	14.8321	0.038698	7	1.09861	0.308609	17.3891	0.363091	0	0	1	0.348502	2.19722	C	0.3475
16	2008	17.5466	0.00143	5	2.99573	0.091836	19	0.105241	0	0	1	0.749408	1.94591	C	0.424
600213	2008	13.2963	-0.046111	6	2.56495	0.617435	51	0.092283	1	0	0	0.802803	2.19722	C	0.37
2444	2008	16.2002	0.086245	6	0.693147	0.058207	48.221	0.059656	1	1	0	0.170876	2.19722	C	0.3225
600664	2008	17.9651	0.049851	5	2.94444	0.382321	34.7588	0.200399	1	0	0	0.44993	2.19722	C	0.4675
600089	2008	19.6406	0.036739	8	2.70805	0.298721	11.3921	0.21516	0	0	0	0.581903	2.3979	C	0.49
695	2008	13.607	0.005171	4	2.70805	0.411029	37.2955	0.465686	0	1	1	0.732609	2.19722	C	0.208
600366	2008	16.0835	0.187313	6	2.48491	0.560626	38.0678	0.181916	0	1	0	0.364596	1.94591	C	0.2825
2318	2008	16.005	0.048086	6	1.09861	0.52586	42.2952	0.310237	0	1	0	0.390845	2.19722	C	0.5725
2109	2008	14.272	0.100054	6	1.60944	0.483981	41.3828	0.522894	0	0	1	0.288674	2.19722	C	0.325
600486	2008	16.6428	0.058195	8	2.30259	0.584328	36.1682	0.297728	1	0	0	0.313222	2.19722	C	0.26
600734	2008	14.5853	0.145493	7	2.77259	0.111658	20.4604	0.039568	0	1	0	0.732061	2.19722	C	0.06
600962	2008	14.3716	0.035076	8	2.07944	0.590328	44.3749	0.251878	1	0	1	0.462423	2.3979	C	0.2325
680	2008	17.8111	0.039973	8	2.70805	0.210243	21.1006	0.167151	0	0	0	0.648312	2.19722	C	0.428
630	2008	19.4213	0.047552	8	2.77259	0.603048	51.8284	0.305937	0	1	0	0.645426	2.48491	C	0.444
2231	2008	15.444	0.070849	6	1.38629	0.108277	31.6143	0.078477	1	1	0	0.190964	1.60944	C	0.3625
601678	2008	13.1285	0.143817	6	0.693147	0.03997	10.5	0.5761	0	1	0	0.161087	2.48491	C	0.526667
663	2008	14.2172	-0.029195	8	2.77259	0.397759	32.0006	0.291879	0	1	0	0.75086	2.19722	C	0.3
600218	2008	15.2807	0.010392	8	2.63906	0.546518	44.3869	0.35292	0	1	0	0.50952	2.3979	C	0.3325
600176	2008	17.8073	0.028544	8	2.56495	0.691575	32.7854	0.63062	0	0	1	0.78113	2.19722	C	0.3075
600320	2008	17.9844	0.000673	6	2.48491	0.44886	28.7142	0.323521	0	0	1	0.648132	2.3979	C	0.525
23	2008	0	0.008322	6	2.94444	0.311408	31.4355	0.110524	0	1	0	0.684301	2.19722	C	0.22
661	2008	17.4985	0.080082	6	2.77259	0.474167	24.1991	0.1947	1	0	1	0.540351	2.19722	C	0.464
600862	2008	18.1039	0.028978	6	2.89037	0.354949	18.8472	0.105345	0	1	0	0.678118	1.94591	C	0.235
2176	2008	15.6245	0.047914	6	1.60944	0.523257	28.8961	0.156025	1	1	0	0.33512	2.19722	C	0.415
2233	2008	15.3032	0.116407	8	1.38629	0.058979	20.1195	0.565762	0	0	0	0.344706	2.19722	C	0.355
600330	2008	16.9108	0.005982	7	2.3979	0.165318	9.5174	0.444402	1	1	0	0.434375	2.19722	C	0.2825
2473	2008	13.8832	0.04043	6	0.693147	0.244237	38.25	0.090187	1	1	0	0.0646714	2.19722	C	0.2275
2196	2008	14.9573	0.057139	6	1.60944	0.307019	24.8581	0.23275	0	1	0	0.571161	2.19722	C	0.325
600148	2008	14.1969	0.060369	6	2.63906	0.605634	37.0126	0.187939	0	1	1	0.612973	2.19722	C	0.39
70	2008	16.2769	0.023029	6	2.48491	0.549983	49.1365	0.281682	0	0	0	0.495641	2.3979	C	0.364
600169	2008	17.4699	0.020858	6	2.63906	0.51029	27.3376	0.073711	0	0	1	0.694663	2.19722	C	0.42
2521	2008	14.8013	0.030543	6	0.693147	0.564125	31.1896	0.202385	0	1	0	0.205802	2.19722	C	0.235
635	2008	15.9923	0.027845	8	2.77259	0.369519	22.2766	0.712862	0	1	1	0.731939	2.19722	C	0.32
2213	2008	13.4151	0.079181	6	1.38629	0.071395	20.3803	0.18109	0	0	0	0.296271	1.79176	C	0.2875
629	2008	18.3355	0.000403	8	2.77259	0.461188	30.627	0.229352	0	0	1	0.525744	2.3979	C	0.334
2189	2008	15.1607	0.007043	6	1.60944	0.584666	38.9932	0.378821	0	0	1	0.315375	2.19722	C	0.315
2434	2008	16.4009	0.043458	6	0.693147	0.233537	33.075	0.210165	0	1	0	0.278159	2.19722	C	0.28
2265	2008	15.2531	-0.018766	6	1.38629	0.741347	50.6783	0.332206	0	0	1	0.298855	2.19722	C	0.195
2317	2008	15.9787	0.0959	6	1.09861	0.218987	32.7375	0.161831	0	0	0	0.0646714	2.19722	C	0.495
600241	2008	0	0.019636	7	2.48491	0.598683	56.6534	0.075721	0	1	0	0.610342	2.19722	C	0.395
625	2008	19.0354	0.025338	8	2.70805	0.631523	43.3307	0.206452	0	1	1	0.599021	2.70805	C	0.49
2481	2008	14.6069	0.059155	6	0.693147	0.565084	38.5333	0.133066	0	1	0	0.32464	2.19722	C	0.41
2519	2008	14.8604	0.059064	6	0.693147	0.062627	46.5909	0.127349	0	1	0	0.231062	2.19722	C	0.2975
2252	2008	11.8494	0.187313	6	1.38629	0.781496	37.5	0.113984	0	1	0	0.0814807	2.19722	C	0.5575
980	2008	16.3715	0.019377	6	2.48491	0.353565	33.3016	0.383635	1	0	0	0.356616	1.94591	C	0.348
600993	2008	15.5465	0.08146	9	2.07944	0.677392	29.2686	0.130032	0	0	0	0.203723	2.19722	C	0.35
600992	2008	15.0245	0.018455	8	2.07944	0.427429	39.6195	0.182743	0	0	0	0.390864	2.19722	C	0.525
2351	2008	13.8219	0.057315	6	0.693147	0.044	32.6633	0.153631	1	0	0	0.0824887	2.19722	C	0.1575
2009	2008	16.1563	0.013622	6	2.07944	0.095059	21.1145	0.208792	0	0	0	0.757763	2.19722	C	0.416
2374	2008	12.9909	0.020934	4	0.693147	0.363675	28.0374	0.446931	0	1	0	0.348989	2.19722	C	0.2725
2068	2008	16.0607	0.030678	6	1.79176	0.581848	43.4401	0.427828	0	0	1	0.68313	2.19722	C	0.35
2398	2008	15.7721	0.094921	6	0.693147	0.350802	17.706	0.174447	1	0	0	0.15411	2.07944	C	0.4525
2289	2008	13.2427	0.017967	6	1.09861	0.257918	31.2446	0.264343	1	0	0	0.559932	1.94591	C	0.1225
2284	2008	16.3028	0.039814	6	1.09861	0.157395	49.8451	0.259394	0	0	0	0.487573	2.19722	C	0.2825
2228	2008	16.4551	0.04206	6	1.38629	0.684029	40.819	0.273873	1	0	0	0.509794	1.94591	C	0.29
2271	2008	17.3243	0.044773	6	1.38629	0.086965	38.4233	0.13528	0	1	0	0.527845	2.19722	C	0.2875
600319	2008	15.1047	-0.01813	5	2.3979	0.539213	35.0024	0.501178	0	0	0	0.72893	2.19722	C	0.2775
778	2008	17.8519	0.053629	8	2.70805	0.426798	50.01	0.240236	0	0	1	0.589636	2.19722	C	0.506
600252	2008	18.0976	0.096091	8	2.48491	0.407268	22.0391	0.154644	1	0	0	0.486293	2.19722	C	0.2375
2129	2008	17.7116	0.034395	6	1.60944	0.716848	45.4373	0.357612	0	0	0	0.707709	2.3979	C	0.335
2273	2008	15.1615	0.117327	6	1.38629	0.695923	30.0273	0.261403	1	1	0	0.0797926	2.19722	C	0.4875
600720	2008	16.3872	0.039813	6	2.77259	0.342911	12.8052	0.463506	0	0	1	0.646933	2.19722	C	0.4075
2290	2008	14.8739	0.048828	7	1.09861	0.031588	39.6752	0.124315	0	0	0	0.245215	1.79176	C	0.4825
600523	2008	16.0674	0.05735	6	2.3979	0.410954	47.6418	0.198776	0	0	1	0.382343	2.30259	C	0.4175
2030	2008	17.1043	0.08564	6	2.07944	0.400749	19.1693	0.209275	0	1	1	0.294373	2.19722	C	0.298
2209	2008	16.2845	0.047981	6	1.38629	0.302104	41.4484	0.321064	1	1	0	0.445194	1.94591	C	0.2925
600796	2008	15.7733	0.006468	6	2.70805	0.339225	33.3039	0.179331	1	1	0	0.588464	2.19722	C	0.12
2079	2008	16.0965	0.045654	5	1.79176	0.695146	36.9924	0.270973	1	1	0	0.19696	1.94591	C	0.51
600206	2008	12.4467	0.005204	6	2.56495	0.428897	39.6844	0.460494	0	0	1	0.366856	2.19722	C	0.155
2110	2008	13.8761	0.028073	7	1.60944	0.797751	73.8021	0.347628	0	0	0	0.672046	1.94591	C	0.2625
2282	2008	14.6524	0.06175	6	1.09861	0.02106	16.8715	0.174277	0	1	0	0.25548	2.19722	C	0.535
600733	2008	0	-0.039169	7	2.77259	0.021123	41.1315	0.012329	0	0	1	0.592179	1.94591	C	0.173333
2286	2008	15.3524	0.050079	6	1.09861	0.14233	34.16	0.532337	1	1	0	0.316431	2.19722	C	0.3
600429	2008	17.1893	0.005892	6	2.19722	0.618497	41.3322	0.376677	0	0	1	0.485934	2.19722	C	0.31
2338	2008	14.7754	0.069815	5	0.693147	0.469584	45.825	0.135225	0	0	1	0.181275	2.19722	C	0.3375
925	2008	16.2386	0.010521	6	2.56495	0.228194	29.6836	0.022599	0	0	1	0.639745	2.3979	C	0.288
600527	2008	14.8485	0.107073	6	2.19722	0.188377	15.6698	0.288836	1	1	0	0.0646714	2.19722	C	0.42
600597	2008	17.6129	0.03671	8	2.30259	0.769159	35.0268	0.336603	0	0	1	0.615566	1.94591	C	0.867813
2433	2008	15.2017	0.053198	6	0.693147	0.381091	46.75	0.154325	0	0	0	0.27548	2.19722	C	0.325
600577	2008	16.417	0.028985	6	2.30259	0.424563	14.9764	0.152254	0	0	0	0.616054	2.19722	C	0.2575
2363	2008	13.8257	0.030889	6	0.693147	0.374758	56.25	0.325407	1	1	0	0.478419	1.94591	C	0.1775
600563	2008	15.1401	0.186934	6	2.30259	0.655845	37.3333	0.27302	0	0	0	0.121438	2.19722	C	0.5675
600685	2008	17.7423	0.043969	8	2.94444	0.579991	35.7103	0.107216	0	0	1	0.646563	2.3979	C	0.3475
2302	2008	13.0013	0.05065	6	1.09861	0.50111	50.7878	0.340161	0	0	1	0.509799	2.19722	C	0.2475
600616	2008	16.5108	0.095819	8	2.99573	0.451605	33.7691	0.32474	0	0	0	0.195758	2.19722	C	0.3025
2496	2008	15.2009	0.02829	6	0.693147	0.231958	53.9415	0.211696	1	0	0	0.273022	2.07944	C	0.23
611	2008	14.2176	0.009514	6	2.77259	0.0435	15.5365	0.229281	1	1	0	0.0646714	2.19722	C	0.075
600522	2008	17.3846	0.054037	6	2.30259	0.434647	24.5893	0.239068	1	1	0	0.339115	2.19722	C	0.505
600557	2008	17.1531	0.073395	8	2.30259	0.607834	25.6445	0.217196	0	1	0	0.428673	1.94591	C	0.415
2312	2008	15.2743	0.049141	6	1.09861	0.247606	37.3288	0.051347	0	0	0	0.335831	2.19722	C	0.1725
2172	2008	16.1242	-0.218121	6	1.60944	0.579599	44.9611	0.484566	0	1	0	0.797557	2.19722	C	0.1075
600581	2008	12.948	0.036996	6	2.30259	0.656887	53.1222	0.543316	0	0	1	0.718213	2.19722	C	0.6475
600810	2008	15.7245	0.000984	6	2.89037	0.596853	52.9466	0.450632	0	1	0	0.683178	2.19722	C	0.2425
977	2008	15.4213	0.044374	6	2.48491	0.492632	48.3158	0.093545	0	0	0	0.353363	1.79176	C	0.458
600600	2008	19.8702	0.083092	6	2.94444	0.233041	30.4519	0.333038	0	1	0	0.478744	2.3979	C	0.867813
2246	2008	15.3378	0.045067	8	1.38629	0.745579	50.4383	0.35721	0	0	1	0.195954	2.19722	C	0.2525
600420	2008	16.5313	0.098449	6	2.07944	0.584106	41.6206	0.223602	0	0	1	0.364999	2.19722	C	0.4175
2349	2008	16.7548	0.061947	6	0.693147	0.564297	41.303	0.132367	1	0	0	0.184786	2.19722	C	0.38
601989	2008	18.6269	0.029656	8	1.09861	0.502703	54.7395	0.133319	0	0	1	0.744335	2.56495	C	0.423333
790	2008	17.6201	0.023342	6	2.63906	0.259239	23.1051	0.197585	1	0	0	0.428828	2.19722	C	0.35
2149	2008	16.4178	0.00226	6	1.60944	0.545784	36.4732	0.454408	0	0	0	0.635031	2.48491	C	0.26
2237	2008	15.2399	0.030537	6	1.38629	0.609134	42.5308	0.220746	0	1	0	0.631288	2.19722	C	0.2525
2334	2008	15.5524	0.05712	7	0.693147	0.27097	18.6179	0.077477	1	0	0	0.0833347	2.19722	C	0.545
729	2008	18.807	0.055	8	2.70805	0.768504	56.4764	0.517421	1	1	1	0.392123	2.70805	C	0.536
63	2008	0	0.021288	8	2.70805	0.66042	30.7607	0.06647	0	0	0	0.750505	2.63906	C	0.788
600468	2008	16.063	0.043401	8	2.3979	0.760688	60.5016	0.201809	0	0	1	0.475274	1.94591	C	0.5175
600586	2008	17.0357	0.023732	6	2.30259	0.027794	32.1665	0.455398	0	1	0	0.450473	2.19722	C	0.39
2144	2008	14.9519	0.048348	6	1.60944	0.201735	24.9501	0.175002	0	1	0	0.243966	2.19722	C	0.315
850	2008	15.7113	0.046791	6	2.63906	0.551432	46.4	0.259948	0	1	0	0.610654	2.19722	C	0.392
600613	2008	14.3461	0.078832	6	2.99573	0.625499	39.7251	0.346522	0	1	0	0.129889	2.19722	C	0.1
600651	2008	16.7068	0.088093	6	3.09104	0.187201	11.6637	0.146313	0	0	0	0.383115	2.19722	C	0.455
600329	2008	16.3019	0.064337	8	2.3979	0.698797	44.0426	0.258818	0	0	1	0.467842	2.19722	C	0.3975
2345	2008	14.6276	0.086767	6	0.693147	0.675244	35.2282	0.090039	0	0	0	0.215251	2.19722	C	0.5075
2347	2008	15.871	0.057606	6	0.693147	0.058661	48.875	0.260978	1	0	0	0.279388	2.19722	C	0.1925
2119	2008	15.9508	0.004939	5	1.60944	0.371795	20.9394	0.28429	1	0	0	0.610235	1.94591	C	0.09
2215	2008	16.3856	0.039524	6	1.38629	0.475292	30.2029	0.122981	1	1	0	0.382884	2.19722	C	0.295
600316	2008	0	0.013722	6	2.48491	0.61629	43.6309	0.128074	0	0	1	0.249865	2.48491	C	0.62
338	2008	18.9639	0.10269	8	1.60944	0.282123	24.1639	0.156847	1	1	0	0.530377	2.70805	C	0.745
600569	2008	16.8835	0.001043	8	2.3979	0.609316	60.1138	0.34444	0	0	0	0.672889	2.19722	C	0.1975
2355	2008	14.8081	0.056358	6	0.693147	0.004725	41.3137	0.151025	0	0	0	0.392475	2.19722	C	0.33
2358	2008	16.6434	0.087836	6	0.693147	0.429846	28.822	0.11705	1	0	0	0.335384	2.19722	C	0.42
2455	2008	13.9974	0.034289	6	0.693147	0.146414	39.6355	0.225978	0	0	0	0.461902	1.94591	C	0.17
2160	2008	15.6998	0.003377	6	1.60944	0.59248	39	0.310348	1	0	0	0.62769	2.19722	C	0.245
601600	2008	19.0386	0.004394	6	1.60944	0.815707	38.5553	0.493714	0	1	1	0.629904	2.19722	C	0.72
2098	2008	16.4715	0.050172	8	1.79176	0.663971	35.8242	0.407319	0	1	0	0.503066	2.19722	C	0.39
2361	2008	15.73	0.063284	6	0.693147	0.006068	35.25	0.064403	1	1	0	0.297562	2.30259	C	0.1675
600456	2008	14.9543	0.015878	6	2.30259	0.270697	52.9257	0.191174	0	0	1	0.353764	2.30259	C	0.4025
600458	2009	16.3887	0.063303	8	2.30259	0.340418	19.868	0.2304	0	0	1	0.533776	2.70805	C	0.665
777	2009	16.7692	0.034453	7	2.70805	0.478329	26.0585	0.178019	0	0	1	0.377679	2.19722	C	0.298
601727	2009	19.7717	0.042106	8	1.38629	0.872362	57.7923	0.11325	0	1	0	0.647137	2.19722	C	0.867813
2011	2009	17.8688	0.038961	6	2.07944	0.69248	42.9626	0.099139	0	0	0	0.589502	2.19722	C	0.562
600746	2009	12.3014	0.024743	6	2.77259	0.577766	57.0074	0.466443	0	1	0	0.449068	1.94591	C	0.28
600267	2009	17.8872	0.062623	8	2.48491	0.86364	38.2018	0.281368	1	1	0	0.441918	2.19722	C	0.6975
2260	2009	12.7981	0.03025	6	1.38629	0.650678	39.9375	0.247623	0	0	0	0.401269	2.19722	C	0.2975
601369	2009	16.5908	0.058034	8	0.693147	0.632338	61.5736	0.05655	0	1	0	0.639255	2.19722	C	0.57
600545	2009	14.5993	0.029112	6	2.19722	0.312268	26.5577	0.147137	0	0	0	0.655605	2.19722	C	0.3
2393	2009	13.6952	0.116479	6	0.693147	0.151968	51.3609	0.043896	1	0	0	0.0646714	2.19722	C	0.4
651	2009	18.7949	0.062167	8	2.77259	0.652199	19.4517	0.090471	0	1	0	0.784335	2.07944	C	0.69
600781	2009	14.4574	0.034274	6	2.77259	0.22179	39.6079	0.37315	0	1	0	0.581514	2.19722	C	0.0366667
2406	2009	15.0806	0.093828	6	0.693147	0.14181	31.7995	0.180221	1	1	0	0.0646714	2.19722	C	0.3175
2470	2009	15.8588	0.079535	6	0.693147	0.644357	43.8171	0.131925	1	1	0	0.426516	2.19722	C	0.6075
600844	2009	15.7292	-0.097574	6	2.89037	0.494318	18.8537	0.712862	0	0	1	0.526372	2.19722	C	0.175
960	2009	17.0785	0.042174	8	2.48491	0.593214	50.5104	0.318248	0	1	0	0.683981	2.3979	C	0.524
700	2009	16.3194	0.025595	6	2.70805	0.415078	35.7603	0.215478	1	0	0	0.693056	1.60944	C	0.43
930	2009	17.0069	0.055786	8	2.56495	0.330935	20.738	0.637648	0	1	1	0.546311	2.19722	C	0.348
2379	2009	15.3699	0.003294	6	0.693147	0.06288	50.5226	0.263554	1	0	0	0.758825	2.3979	C	0.2
600626	2009	16.6138	0.073753	7	2.94444	0.334332	31.0728	0.128617	0	0	0	0.339873	2.19722	C	0.385
600408	2009	15.978	-0.060289	5	2.19722	0.014374	31.4857	0.401606	0	1	0	0.565356	2.19722	C	0.17
2141	2009	14.3928	0.005138	5	1.60944	0.498696	21.5879	0.301101	0	0	0	0.553272	1.60944	C	0.17
2382	2009	15.973	0.022172	6	0.693147	0.046864	52.5	0.284856	0	1	0	0.300642	2.19722	C	0.155
2346	2009	0	0.056065	6	0.693147	0.058694	70.4444	0.136647	0	0	0	0.107667	2.19722	C	0.1825
2388	2009	13.6111	0.041685	6	0.693147	0.085994	56.7568	0.075992	1	0	0	0.0839223	2.19722	C	0.1875
725	2009	20.2513	0.010087	8	2.3979	0.488133	9.5704	0.412812	0	0	1	0.490391	2.3979	C	0.624
2064	2009	15.2684	0.023702	7	1.79176	0.371952	32.3239	0.396243	0	1	0	0.235281	2.07944	C	0.1675
2484	2009	14.6299	0.072751	6	0.693147	0.201059	37.5	0.216475	0	1	0	0.106649	2.19722	C	0.4575
2397	2009	14.797	0.070759	6	0.693147	0.670251	38.2784	0.282117	1	0	0	0.304085	2.3979	C	0.395
2031	2009	16.5852	0.05927	6	2.07944	0.406307	21.3495	0.367017	0	0	0	0.496218	2.19722	C	0.458
600363	2009	17.1252	0.0544	6	2.3979	0.289219	20.4128	0.235415	0	1	0	0.379293	2.19722	C	0.3275
600528	2009	17.0945	0.016987	8	2.3979	0.552079	49.7356	0.048432	0	1	1	0.849118	2.19722	C	0.635
2449	2009	16.7408	0.046525	6	0.693147	0.115854	14.0314	0.128933	0	1	0	0.129883	2.19722	C	0.395
919	2009	14.1337	0.071197	6	2.56495	0.442157	45.227	0.165566	0	0	1	0.213981	2.19722	C	0.21
2506	2009	15.6087	-0.008299	6	0.693147	0.177811	37.3766	0.153657	1	0	0	0.564053	2.19722	C	0.2725
600867	2009	15.2518	0.152684	6	2.89037	0.425477	34.524	0.45686	0	1	0	0.125928	2.19722	C	0.3925
600495	2009	15.4506	0.041372	8	2.07944	0.485638	31.0494	0.173863	0	0	1	0.382341	2.3979	C	0.3825
2399	2009	13.2456	0.077616	6	0.693147	0.570387	36.936	0.01331	0	0	0	0.0646714	1.94591	C	0.245
600735	2009	12.5977	0.064367	6	2.77259	0.482017	46.0888	0.097033	0	0	0	0.474009	1.94591	C	0.2025
600560	2009	14.1268	0.03528	8	2.30259	0.559895	44.0702	0.06878	0	0	1	0.711534	2.19722	C	0.515
707	2009	16.2917	0.044009	8	2.70805	0.263153	25.1135	0.485981	0	0	0	0.742507	2.19722	C	0.292
2404	2009	16.6204	0.06916	6	0.693147	0.002445	22.4719	0.235215	0	1	0	0.18217	2.19722	C	0.285
600589	2009	12.8213	0.028356	6	2.3979	0.443486	22.1845	0.226672	0	1	0	0.366066	1.94591	C	0.275
2407	2009	15.5078	0.036273	6	0.693147	0.26144	15.5746	0.247139	0	1	0	0.337391	2.19722	C	0.3725
586	2009	14.8044	0.043544	6	2.83321	0.315525	20.6782	0.102112	0	0	0	0.602867	1.60944	C	0.268
410	2009	17.1625	0.00891	6	2.77259	0.511992	42.3351	0.116016	0	0	1	0.868213	2.19722	C	0.362
637	2009	13.1145	0.010144	5	2.77259	0.32948	29.5	0.231836	0	1	0	0.0646714	2.19722	C	0.062
600559	2009	15.314	0.063597	6	2.30259	0.715064	36.1058	0.252945	0	0	0	0.650073	2.19722	C	0.43
2026	2009	13.5496	0.080142	6	2.07944	0.28175	33.8399	0.214535	0	1	0	0.233914	2.19722	C	0.558
2415	2009	17.3521	0.178255	6	0.693147	0.639808	42.605	0.070771	0	1	1	0.180667	2.19722	C	0.63
600518	2009	17.4731	0.065969	6	2.3979	0.669758	30.3206	0.11562	1	1	0	0.393058	2.19722	C	0.5875
708	2009	17.3522	0.124417	6	2.70805	0.723362	29.9549	0.475023	0	0	1	0.38333	2.3979	C	0.658
2408	2009	13.9978	0.16542	6	0.693147	0.221052	62.9891	0.198551	0	1	0	0.0646714	2.19722	C	0.365
2205	2009	15.5922	0.020428	6	1.38629	0.546828	30.2078	0.251537	1	0	1	0.398183	2.07944	C	0.2025
600768	2009	11.5129	-0.007147	6	2.77259	0.457514	33.3855	0.257382	0	0	0	0.800174	2.19722	C	0.156667
600160	2009	16.648	0.187313	6	2.63906	0.594484	51.8387	0.346735	0	1	0	0.160346	2.48491	C	0.3875
2394	2009	16.1006	0.115529	6	0.693147	0.573267	40.4492	0.379194	0	0	0	0.191539	2.19722	C	0.21
600210	2009	17.0291	0.05675	8	2.56495	0.272328	22.9948	0.410712	0	1	0	0.585088	2.19722	C	0.32
600031	2009	20.2513	0.182463	8	2.19722	0.697098	56.3797	0.205214	0	1	0	0.595499	2.48491	C	0.42
2426	2009	16.4028	0.037713	4	0.693147	0.186909	44.9269	0.199733	0	0	0	0.296095	2.19722	C	0.15
825	2009	17.7052	0.02719	8	2.63906	0.691068	64.2385	0.529057	0	0	0	0.619247	2.3979	C	0.526
2456	2009	16.4895	0.008698	6	0.693147	0.293902	27.2727	0.297331	0	0	0	0.591334	1.79176	C	0.245
2077	2009	15.9161	0.01373	7	1.79176	0.526631	53.3427	0.131214	0	1	0	0.821227	2.19722	C	0.24
2057	2009	15.3607	0.021546	6	1.79176	0.452255	25.631	0.198154	0	0	1	0.479502	2.19722	C	0.3225
600883	2009	13.6502	0.187313	6	2.83321	0.472979	17.1546	0.037014	0	0	0	0.0646714	1.94591	C	0.0266667
837	2009	15.7485	0.065973	6	2.63906	0.426638	26.6506	0.260717	0	1	0	0.433359	2.19722	C	0.51
600513	2009	12.1007	0.058572	6	2.19722	0.416518	38.641	0.224349	0	0	0	0.217215	2.07944	C	0.4
2038	2009	16.2485	0.187313	6	2.07944	0.691033	22.5146	0.103472	1	0	1	0.0646714	1.79176	C	0.45
2435	2009	13.5626	0.04192	6	0.693147	0.188388	27.4141	0.171556	0	1	0	0.306882	2.19722	C	0.32
600152	2009	15.9697	0.06971	5	2.63906	0.451401	24.2798	0.248188	0	0	0	0.64421	2.19722	C	0.125
2440	2009	16.1644	0.094971	6	0.693147	0.106214	35.1761	0.19859	0	1	0	0.183645	2.19722	C	0.5625
600584	2009	18.4124	0.014647	6	2.19722	0.185116	16.2844	0.531105	0	0	0	0.575034	2.19722	C	0.37
600568	2009	14.5309	0.086771	6	2.3979	0.078752	47.2167	0.062692	1	1	0	0.562982	2.19722	C	0.0775
2102	2009	15.1671	-0.07042	8	1.79176	0.122767	15.5351	0.245004	0	1	0	0.726185	2.19722	C	0.0975
600724	2009	15.4944	0.038506	7	2.77259	0.543206	74.8946	0.038223	0	1	0	0.791345	1.94591	C	0.375
600478	2009	15.5835	0.001111	6	2.19722	0.148409	19.9126	0.228422	0	0	0	0.497079	2.07944	C	0.24
2073	2009	16.4898	0.085507	6	1.79176	0.587369	19.3617	0.138172	0	0	0	0.454748	2.19722	C	0.5725
529	2009	15.3444	0.06332	6	2.94444	0.09348	50.1784	0.168578	0	1	0	0.291967	2.19722	C	0.262
2223	2009	16.1441	0.175697	6	1.38629	0.497748	40.6937	0.231666	1	0	0	0.146175	2.19722	C	0.6475
600618	2009	17.345	0.037681	6	2.99573	0.786325	50.2934	0.471741	0	0	0	0.542586	2.19722	C	0.28
2085	2009	15.1149	0.112992	6	1.79176	0.096555	58.3478	0.327933	0	1	0	0.304124	2.19722	C	0.635
2495	2009	13.7851	0.053386	6	0.693147	0.079868	21.6384	0.102296	0	0	0	0.0646714	2.19722	C	0.235
600309	2009	18.3862	0.137519	8	2.3979	0.717113	50.4954	0.396409	0	0	1	0.528344	2.3979	C	0.68
600416	2009	17.0209	0.010427	6	2.30259	0.413072	34.5691	0.101762	0	0	1	0.8199	2.3979	C	0.595
600487	2009	18.1113	0.038804	8	2.19722	0.428152	40.7118	0.18247	0	0	0	0.679794	2.19722	C	0.4875
2201	2009	16.2282	0.016797	6	1.60944	0.537824	50.3352	0.44517	1	0	0	0.638717	2.07944	C	0.115
2459	2009	15.9598	0.009516	6	0.693147	0.282959	14.819	0.093328	1	0	0	0.415769	2.19722	C	0.0925
860	2009	17.5896	0.031125	4	2.63906	0.599292	46.9955	0.213945	1	1	0	0.71026	2.19722	C	0.448
2463	2009	0	0.077381	6	0.693147	0.72395	27.4164	0.251223	0	0	0	0.240176	2.19722	C	0.59
600409	2009	15.9788	0.044623	6	2.19722	0.539294	46.1859	0.515944	0	1	1	0.65943	2.19722	C	0.6425
600399	2009	14.3461	0.003266	6	2.48491	0.519847	43.9708	0.213804	0	0	0	0.784717	2.70805	C	0.4025
2469	2009	10.8198	0.074136	6	0.693147	0.243561	23.4721	0.147357	1	0	0	0.183357	2.3979	C	0.3175
600073	2009	15.7777	0.034997	6	2.70805	0.558926	36.2676	0.188906	0	0	1	0.537981	2.19722	C	0.2525
811	2009	15.2763	0.068881	6	2.63906	0.840597	23.7902	0.138042	0	0	0	0.518852	2.19722	C	0.454
600469	2009	15.765	0.033531	6	2.19722	0.599815	26.6708	0.382562	0	1	1	0.709006	1.94591	C	0.3925
878	2009	18.2442	0.027379	8	2.63906	0.6246	48.1749	0.244487	0	1	1	0.733561	2.3979	C	0.292
2475	2009	16.1224	0.112424	6	0.693147	0.741636	66.6974	0.125739	1	0	0	0.330442	1.94591	C	0.4475
600690	2009	18.246	0.091826	8	2.94444	0.700756	23.4381	0.114205	0	1	0	0.709518	2.19722	C	0.415
600835	2009	17.327	0.065788	8	2.89037	0.689248	47.277	0.06927	0	1	1	0.563044	2.3979	C	0.7125
2516	2009	16.5011	0.067292	6	0.693147	0.399162	54.8657	0.218397	1	0	0	0.140293	2.19722	C	0.3375
2367	2009	16.6304	0.062886	8	0.693147	0.590819	46.6978	0.140683	1	1	0	0.377259	2.19722	C	0.33
2486	2009	14.5322	0.063617	7	0.693147	0.656932	22.5568	0.237536	1	1	0	0.179805	2.3979	C	0.4675
2364	2009	15.615	0.069229	6	0.693147	0.114324	41.0928	0.048945	1	0	0	0.136766	2.19722	C	0.1775
2222	2009	15.3253	0.095811	8	1.38629	0.416028	33.5019	0.492965	0	0	1	0.0967554	2.19722	C	0.28
990	2009	18.0624	0.009078	6	2.48491	0.495933	40.11	0.198482	0	0	1	0.505699	1.94591	C	0.234
600199	2009	14.2531	0.156104	6	2.63906	0.52325	32.0736	0.081657	0	1	0	0.257415	2.19722	C	0.4625
2527	2009	16.3244	0.086652	6	0.693147	0.222708	21.4664	0.188135	0	1	0	0.0664091	2.19722	C	0.4625
600696	2009	0	0.018321	7	2.94444	0.157385	11.7452	0.013597	0	0	0	0.430491	1.60944	C	0.3625
2243	2009	16.4785	0.092394	6	1.38629	0.721249	51.5225	0.45563	0	0	0	0.375349	2.19722	C	0.5825
600063	2009	16.7091	0.02396	8	2.70805	0.409212	30.1956	0.476502	0	0	0	0.5128	2.19722	C	0.3725
600436	2009	15.5384	0.16354	8	2.19722	0.748676	54.5486	0.104264	0	0	0	0.242047	2.19722	C	0.505
600435	2009	16.4913	0.00525	6	2.19722	0.024189	51.7281	0.171187	0	0	1	0.329116	2.07944	C	0.1825
2503	2009	15.2877	0.080087	6	0.693147	0.422355	49.8478	0.035015	1	0	0	0.174795	1.94591	C	0.5025
2029	2009	15.8416	0.129866	8	2.07944	0.872362	40.7112	0.073592	0	0	0	0.36062	2.19722	C	0.634
2413	2009	15.087	0.059249	6	0.693147	0.108237	49.5335	0.269188	0	1	0	0.282852	1.94591	C	0.2175
2510	2009	15.6529	0.054718	6	0.693147	0.303239	9.5174	0.239184	0	0	0	0.33614	2.3979	C	0.3775
600425	2009	16.2601	0.083008	6	2.19722	0.542737	41.9231	0.461181	0	0	0	0.492701	2.19722	C	0.6525
2511	2009	16.3841	0.028606	6	0.693147	0.520884	30.0617	0.279006	0	1	0	0.263549	2.3979	C	0.2925
600423	2009	15.9841	0.015346	8	2.19722	0.474743	36.2988	0.621645	0	0	0	0.661164	2.19722	C	0.285
2512	2009	14.8711	0.050377	6	0.693147	0.016066	58.2877	0.178608	1	0	0	0.168359	1.94591	C	0.28
2161	2009	16.6138	0.082017	6	1.60944	0.244847	30.173	0.141474	1	0	0	0.0646714	1.94591	C	0.3175
600172	2009	12.6115	0.041072	6	2.63906	0.373281	24.828	0.425122	0	0	0	0.413337	2.19722	C	0.585
600189	2009	16.5059	0.027175	6	2.63906	0.474821	46.9994	0.355083	0	1	0	0.501595	2.3979	C	0.43
2403	2009	14.5438	0.034035	6	0.693147	0.166948	39.375	0.164891	1	1	0	0.242126	1.94591	C	0.36
600243	2009	16.9353	0.006141	7	2.48491	0.241531	21.1104	0.158944	0	0	1	0.590485	2.19722	C	0.2975
2520	2009	16.129	0.103407	6	0.693147	0.095834	50.25	0.084068	1	1	0	0.203495	1.94591	C	0.4575
600117	2009	15.708	0.036425	8	2.70805	0.574947	49.8731	0.509514	0	0	0	0.73284	2.19722	C	0.6475
600405	2009	16.5474	-0.003982	6	2.07944	0.005901	12.1778	0.098676	1	1	0	0.595212	2.19722	C	0.2025
2263	2009	19.0564	0.028004	6	1.38629	0.218233	36.2361	0.306196	1	1	0	0.112836	2.07944	C	0.345
2184	2009	15.2257	0.022481	6	1.60944	0.078241	23.5886	0.127329	0	0	0	0.27207	2.19722	C	0.1775
2150	2009	13.2158	0.053859	6	1.60944	0.153479	41.8993	0.357289	1	0	0	0.393474	2.3979	C	0.22
2045	2009	16.6668	0.030547	6	1.94591	0.408666	21.8786	0.248287	1	0	0	0.490575	2.19722	C	0.552
600391	2009	13.517	0.011747	6	2.3979	0.12971	36.0184	0.266883	1	0	1	0.43608	2.19722	C	0.38
813	2009	16.7799	0.005825	6	2.63906	0.594247	56.7756	0.188344	0	0	1	0.35868	2.19722	C	0.095
600388	2009	17.0573	0.042415	8	2.48491	0.423743	17.1671	0.077897	0	0	0	0.61015	2.19722	C	0.6275
600869	2009	16.6067	0.030406	5	2.83321	0.53133	69.6373	0.073128	0	1	0	0.699535	2.19722	C	0.3
2386	2009	17.1156	0.00269	6	0.693147	0.667932	17.5184	0.414167	0	1	0	0.646109	2.3979	C	0.18
600191	2009	14.0466	0.017248	6	2.63906	0.562612	31.4927	0.06423	0	1	0	0.210197	2.19722	C	0.39
915	2009	14.2855	0.140995	6	2.56495	0.450673	22.1395	0.321464	0	0	1	0.336616	2.19722	C	0.484
600380	2009	17.4889	0.055709	6	2.3979	0.668644	48.0268	0.281134	0	1	0	0.380577	1.94591	C	0.1975
600520	2009	15.3593	0.016984	6	2.30259	0.300529	27.0465	0.306284	0	0	0	0.444788	2.07944	C	0.27
2118	2009	17.5807	0.077902	6	1.60944	0.545774	49.0213	0.096953	1	1	0	0.351384	1.79176	C	0.2425
2136	2009	13.6479	0.06662	6	1.60944	0.451173	30.9119	0.305803	0	0	1	0.250997	2.19722	C	0.225
600818	2009	15.4964	0.032295	6	2.89037	0.614332	40.8085	0.201674	0	1	0	0.474936	1.60944	C	0.173333
2139	2009	14.5551	0.082132	6	1.60944	0.139929	31.7869	0.156563	1	0	0	0.419535	2.19722	C	0.27
600100	2009	18.3421	0.028787	8	2.70805	0.363078	23.8848	0.118	0	0	1	0.674337	1.94591	C	0.51
600372	2009	16.8821	0.059855	6	2.3979	0.631298	44.4859	0.18428	0	0	1	0.473134	2.07944	C	0.3025
600146	2009	9.60245	-0.160756	6	2.56495	0.16121	9.5174	0.192927	1	0	0	0.350234	2.19722	C	0.095
962	2009	17.3632	0.05117	8	2.48491	0.503899	45.8035	0.317617	0	0	1	0.479823	2.19722	C	0.676
600741	2009	18.2012	0.126725	6	2.77259	0.570223	60.0979	0.110133	0	0	1	0.452846	2.19722	C	0.75
2522	2009	15.4338	0.083495	6	0.693147	0.297281	54.8045	0.125911	1	0	0	0.130075	1.94591	C	0.415
2395	2009	15.1914	0.041651	7	0.693147	0.297553	64.7306	0.155579	0	1	0	0.176651	2.07944	C	0.445
709	2009	18.6093	0.0103	8	2.70805	0.365248	42.82	0.406531	0	0	0	0.682523	2.3979	C	0.356
590	2009	15.0242	0.119734	6	2.77259	0.330757	18.0151	0.279768	0	0	1	0.4003	1.94591	C	0.294
988	2009	17.4793	0.06273	6	2.48491	0.496732	37.7904	0.208578	0	0	1	0.303962	2.19722	C	0.4
519	2009	14.2031	-0.023897	6	2.94444	0.264492	21.5798	0.284809	0	0	1	0.256212	1.94591	C	0.332
2053	2009	14.1519	0.001109	4	1.79176	0.537675	40.5859	0.484396	0	1	1	0.61486	2.19722	C	0.2575
600707	2009	14.4702	-0.063975	6	2.77259	0.503256	22.3642	0.130881	0	0	1	0.531749	2.19722	C	0.1625
39	2009	19.4041	0.05685	8	2.89037	0.425023	25.5382	0.169129	0	0	1	0.664184	2.07944	C	0.724
600351	2009	16.9565	0.086951	6	2.30259	0.285047	16.889	0.457264	0	1	0	0.489609	2.19722	C	0.2525
2216	2009	15.8087	0.048466	8	1.38629	0.682008	13.6878	0.178033	0	1	0	0.421859	2.19722	C	0.6725
2092	2009	16.1573	0.034259	6	1.79176	0.258126	16.7205	0.388678	0	1	0	0.5037	2.56495	C	0.2175
601179	2009	17.8735	-0.020411	8	0.693147	0.256598	58.1276	0.13701	0	1	1	0.499652	1.94591	C	0.65
600580	2009	17.0792	0.027006	7	2.30259	0.35586	25.5549	0.1651	0	1	0	0.436049	2.19722	C	0.395
600566	2009	14.5226	0.008251	6	2.3979	0.317662	20.6579	0.181762	0	1	0	0.452263	2.3979	C	0.46
600343	2009	16.3774	0.027272	6	2.19722	0.537712	25.1047	0.232312	0	0	1	0.434841	2.07944	C	0.5475
60	2009	17.3998	0.077878	8	2.70805	0.461603	31.7311	0.286983	0	0	0	0.525585	2.3979	C	0.318
2083	2009	17.3153	0.018687	7	1.79176	0.308593	21.4238	0.503934	0	0	0	0.614006	2.19722	C	0.0625
2518	2009	15.1584	0.055888	6	0.693147	0.114278	66.4	0.103642	1	0	0	0.172743	1.79176	C	0.5925
600615	2009	0	-0.026595	6	2.99573	0.35048	21.1251	0.002569	0	0	0	0.134001	2.19722	C	0.1575
2066	2009	16.3333	0.037852	6	1.79176	0.561828	44.6694	0.276742	0	0	1	0.59949	2.19722	C	0.3975
600812	2009	17.5811	0.012423	6	2.89037	0.41499	27.8803	0.212515	0	1	0	0.88338	2.3979	C	0.2075
600750	2009	14.5463	0.089602	8	2.77259	0.772594	41.4853	0.182906	0	0	0	0.259234	2.3979	C	0.4775
650	2009	15.9711	0.187313	6	2.77259	0.798029	45.5407	0.096579	0	1	0	0.287424	2.19722	C	0.294
2387	2009	14.7573	0.071189	6	0.693147	0.062476	47.191	0.269831	0	0	0	0.0891512	2.19722	C	0.5775
2487	2009	16.4076	0.034988	6	0.693147	0.562383	47.4075	0.049177	0	0	0	0.0646714	1.94591	C	0.1225
2250	2009	16.2608	0.107654	6	1.38629	0.489008	38.9771	0.24659	0	1	0	0.34267	1.94591	C	0.54
2409	2009	14.6673	0.056015	6	0.693147	0.005752	33.5859	0.193521	1	0	0	0.128987	1.94591	C	0.3375
600198	2009	18.1716	0.013953	6	2.63906	0.378455	30.6417	0.062402	1	0	1	0.860755	1.94591	C	0.3625
2288	2009	13.9411	0.045932	6	1.09861	0.071381	33.7368	0.380777	0	1	0	0.454626	2.19722	C	0.17
952	2009	15.7542	0.00053	8	2.56495	0.161213	15.1147	0.400216	0	1	1	0.426815	2.3979	C	0.236
600764	2009	14.6073	0.01305	5	2.77259	0.536412	53.473	0.064345	1	0	1	0.492561	1.60944	C	0.165
600216	2009	17.2636	0.187313	6	2.56495	0.631612	25.5871	0.240011	0	0	0	0.15361	2.3979	C	0.3325
2019	2009	15.3994	-0.203073	6	2.07944	0.29364	23.9753	0.408918	0	1	0	0.597411	1.79176	C	0.11
422	2009	17.692	0.047284	7	2.77259	0.358586	16.4113	0.417864	0	0	0	0.736392	2.3979	C	0.562
21	2009	15.545	0.021297	8	2.89037	0.622998	49.6362	0.143165	0	0	1	0.582013	2.19722	C	0.22
801	2009	16.6261	0.028457	6	2.63906	0.489343	64.0687	0.104482	1	0	0	0.588181	1.94591	C	0.158
2472	2009	15.7259	0.090076	6	0.693147	0.230978	10.2778	0.399399	1	1	0	0.230447	2.19722	C	0.2775
600305	2009	15.8947	0.003142	6	2.3979	0.677983	51.9407	0.212392	0	1	0	0.860814	2.19722	C	0.4025
600273	2009	14.0012	-0.166491	6	2.19722	0.512352	50.9651	0.477702	1	0	0	0.672016	2.19722	C	0.07
600612	2009	15.8497	0.093817	6	2.99573	0.279523	42.0884	0.050533	0	0	0	0.655889	1.79176	C	0.495
876	2009	18.1711	0.154194	8	2.63906	0.744174	23.2447	0.182301	0	1	0	0.429759	2.30259	C	0.532
600099	2009	10.8198	0.006187	6	2.70805	0.4481	42.1034	0.223253	0	0	1	0.0995072	2.19722	C	0.293333
957	2009	14.6405	0.022111	6	2.48491	0.366448	21.7246	0.125374	0	0	1	0.723865	2.19722	C	0.384
600614	2009	18.7294	0.023274	6	2.99573	0.535748	36.0658	0.10579	0	0	0	0.57743	1.79176	C	0.2875
2138	2009	15.6079	0.060902	6	1.60944	0.631611	36.7809	0.440282	0	0	0	0.14842	1.94591	C	0.5525
59	2009	15.2725	0.029506	8	2.70805	0.607853	51.1393	0.599101	0	0	1	0.735552	2.19722	C	0.266
2466	2009	15.928	0.035828	6	0.693147	0.097209	63.7531	0.147012	1	1	0	0.123362	2.19722	C	0.5325
2418	2009	17.667	0.041772	6	0.693147	0.328814	25.2535	0.42592	1	1	0	0.400843	1.94591	C	0.2275
2048	2009	16.6325	0.086684	6	1.94591	0.21972	16.2576	0.189289	0	1	0	0.299836	2.19722	C	0.444
2177	2009	14.7254	0.104726	6	1.60944	0.260782	49.0783	0.206297	0	0	0	0.230173	1.60944	C	0.3775
2304	2009	14.9677	0.187313	5	1.09861	0.845691	34.0504	0.082872	0	1	1	0.475267	2.30259	C	0.485
600290	2009	13.9219	0.015476	6	2.48491	0.496834	37.867	0.069094	0	1	0	0.540462	2.19722	C	0.2575
600499	2009	16.964	0.074094	6	2.30259	0.169093	17.2524	0.152734	0	1	0	0.524561	2.19722	C	0.46
600230	2009	13.5959	0.004246	6	2.48491	0.585358	55.9185	0.453835	0	0	1	0.650979	2.19722	C	0.1925
600375	2009	17.284	0.085186	6	2.19722	0.439366	14.1999	0.213924	0	0	0	0.546457	2.19722	C	0.435
600285	2009	15.077	0.024563	6	2.48491	0.222927	9.5174	0.18451	0	1	0	0.433778	2.19722	C	0.38
2442	2009	16.8717	0.056101	6	0.693147	0.016918	50.3446	0.315653	0	1	0	0.445648	2.19722	C	0.2275
2476	2009	13.6171	0.068569	6	0.693147	0.507505	44.1667	0.15946	0	1	0	0.0646714	2.19722	C	0.2925
600470	2009	15.5316	0.025678	6	2.07944	0.328112	25.493	0.216747	0	0	0	0.52949	2.19722	C	0.2575
600282	2009	17.3271	0.009483	8	2.48491	0.646601	56.5297	0.446588	0	0	0	0.717596	2.19722	C	0.3025
989	2009	15.5796	0.112263	6	2.48491	0.480301	40.3524	0.116053	0	0	0	0.193524	1.60944	C	0.406
600877	2009	17.8163	-0.088079	6	2.83321	0.298335	27	0.118026	0	0	1	0.860856	2.19722	C	0.1525
600293	2009	16.7183	-0.017598	7	2.48491	0.364596	12.6765	0.470526	0	0	0	0.698331	2.19722	C	0.345
792	2009	17.7152	0.095931	5	2.70805	0.4884	30.9902	0.22466	0	0	0	0.492258	2.3979	C	0.622
600841	2009	14.6597	0.050351	6	2.89037	0.872362	50.3237	0.103171	0	0	1	0.451831	2.19722	C	0.675
2126	2009	15.5898	0.046134	6	1.60944	0.309328	12.6484	0.203818	0	1	0	0.458387	2.19722	C	0.34
2088	2009	14.7489	0.063331	6	1.79176	0.486408	33.0259	0.385217	0	0	0	0.186756	1.94591	C	0.3175
601177	2009	16.9333	0.045126	6	0.693147	0.479865	45.0073	0.280397	0	0	0	0.484205	2.19722	C	0.496667
619	2009	17.9436	0.028482	6	2.77259	0.450664	32.0682	0.400429	0	0	1	0.451667	2.19722	C	0.318
2180	2009	12.316	0.064555	8	1.60944	0.068612	36.1534	0.201806	0	1	0	0.099081	2.19722	C	0.2525
2281	2009	16.7039	0.068914	6	1.09861	0.613399	46.25	0.224789	0	0	1	0.312234	2.3979	C	0.4475
2193	2009	15.1257	0.006164	5	1.60944	0.632386	28.5	0.3269	0	1	1	0.632248	2.70805	C	0.1525
565	2009	13.4545	-0.213743	6	2.89037	0.429798	40.5269	0.311355	1	0	0	0.563589	2.19722	C	0.028
601877	2009	14.979	0.108905	8	0.693147	0.17745	65.4209	0.045819	0	1	0	0.430993	2.3979	C	0.523333
2414	2009	15.6263	0.041291	6	0.693147	0.128754	68.3672	0.024134	1	0	0	0.0646714	1.94591	C	0.295
600460	2009	17.3111	0.046939	6	2.19722	0.524622	47.2123	0.286752	0	1	0	0.480562	2.3979	C	0.54
2293	2009	17.0612	0.173701	6	1.09861	0.860973	39.1841	0.116092	0	1	0	0.233462	2.3979	C	0.6225
2457	2009	14.4598	0.064742	6	0.693147	0.285862	20.9278	0.111475	1	1	0	0.173961	2.19722	C	0.2875
600114	2009	15.3231	0.047206	6	2.07944	0.024266	33.3402	0.498983	0	0	0	0.511263	2.19722	C	0.5525
2203	2009	16.9773	0.033509	8	1.38629	0.750706	42.1964	0.15546	0	1	0	0.63453	2.19722	C	0.2875
985	2009	17.2473	0.043044	6	2.48491	0.666689	39.3399	0.511574	0	0	1	0.159709	2.19722	C	0.234
600255	2009	14.2969	0.017269	8	2.48491	0.331647	28.7447	0.171464	0	0	0	0.499582	2.48491	C	0.275
2313	2009	15.6415	0.086008	6	1.09861	0.50238	29.625	0.069001	1	1	0	0.350267	1.94591	C	0.5225
2162	2009	16.1343	-0.095244	8	1.60944	0.62821	48.1698	0.435668	1	0	0	0.635235	2.19722	C	0.1175
600165	2009	15.9557	0.003199	6	2.63906	0.325526	29.202	0.255829	0	0	0	0.476599	2.3979	C	0.243333
600582	2009	17.8359	0.116848	8	2.30259	0.872362	61.8959	0.154914	0	0	1	0.478829	2.19722	C	0.82
600784	2009	13.5278	0.08697	6	2.77259	0.2006	14.5246	0.102498	1	0	1	0.730369	2.48491	C	0.15
596	2009	15.2294	0.133525	6	2.77259	0.872362	53.8928	0.085524	0	1	0	0.349073	2.19722	C	0.498
2327	2009	15.0138	0.122222	6	1.09861	0.750675	40.4709	0.190778	1	0	0	0.268861	1.79176	C	0.49
2004	2009	16.8465	0.073623	6	2.07944	0.621363	13.5282	0.156845	0	0	0	0.382744	1.94591	C	0.302
2427	2009	15.5261	0.023634	6	0.693147	0.203964	37.2993	0.301707	1	1	0	0.200978	2.19722	C	0.18
600392	2009	14.7563	-0.199271	8	2.19722	0.349884	20	0.071135	0	0	0	0.759294	2.19722	C	0.0166667
600237	2009	15.8965	0.034876	6	2.48491	0.25649	23.6403	0.403543	0	0	0	0.45697	1.94591	C	0.305
600884	2009	16.5328	0.022137	8	2.77259	0.392187	32.0006	0.135382	0	1	0	0.502988	2.19722	C	0.5475
600302	2009	15.0598	0.008679	6	2.48491	0.474651	47.1106	0.173279	0	0	1	0.169151	1.94591	C	0.295
600235	2009	14.6634	0.00405	6	2.48491	0.61704	50.2615	0.460057	0	0	0	0.541438	2.19722	C	0.285
600232	2009	14.8115	0.014	6	2.48491	0.472994	46.8724	0.247385	0	0	0	0.37461	2.19722	C	0.26
600277	2009	10.8481	0.029249	6	2.48491	0.517977	74.8946	0.313449	0	0	0	0.548922	1.94591	C	0.3
703	2009	18.5727	0.112039	6	2.70805	0.217083	71.1676	0.344839	0	1	0	0.678552	2.19722	C	0.434
2198	2009	14.0377	0.066021	6	1.60944	0.016402	22.6192	0.497031	0	0	0	0.117566	2.19722	C	0.05
600222	2009	16.4021	0.014305	6	2.56495	0.352117	31.7205	0.387663	0	1	0	0.569305	2.19722	C	0.2375
2303	2009	16.8	0.05305	6	1.09861	0.317152	49.706	0.296742	1	0	0	0.147879	1.94591	C	0.485
600143	2009	18.2872	0.092387	6	2.07944	0.208573	20.1989	0.143694	0	1	0	0.53402	2.3979	C	0.56
601717	2009	17.0425	0.117557	6	0.693147	0.395971	38.8	0.137701	0	0	0	0.404233	2.19722	C	0.633333
600326	2009	13.9723	0.031608	6	2.3979	0.356452	27.5811	0.298007	0	1	0	0.411324	2.19722	C	0.3325
2179	2009	15.8949	0.065692	8	1.60944	0.72382	43.3372	0.210685	1	0	1	0.485978	2.19722	C	0.3025
973	2009	15.8519	0.109969	3	2.48491	0.250689	21.4783	0.250526	0	0	0	0.60094	2.19722	C	0.246
600550	2009	19.1671	0.003792	7	2.3979	0.60743	51.2954	0.208164	0	0	1	0.564564	2.3979	C	0.2975
600418	2009	18.9143	0.042409	8	2.3979	0.468193	34.7555	0.388302	0	1	0	0.600757	2.19722	C	0.4
2032	2009	17.2998	0.119518	6	2.07944	0.872362	71.3147	0.197828	0	0	0	0.295523	2.19722	C	0.48
581	2009	17.3572	0.15834	7	2.63906	0.61431	17.632	0.171203	0	0	1	0.326492	2.19722	C	0.542
153	2009	15.6106	0.007528	6	2.48491	0.334927	14.7509	0.365048	0	1	0	0.419497	2.19722	C	0.188
600761	2009	17.1537	0.099016	8	2.77259	0.532611	37.252	0.32047	0	0	0	0.331323	2.19722	C	0.5425
600686	2009	17.9347	0.03739	6	2.94444	0.530649	13.5186	0.111936	0	0	0	0.746045	1.94591	C	0.4925
600195	2009	16.5061	0.167735	8	2.56495	0.794178	58.4615	0.265262	0	0	1	0.251082	2.19722	C	0.465
600725	2009	15.5436	0.005156	6	2.77259	0.61331	41.7871	0.414224	0	0	1	0.774274	2.19722	C	0.185
45	2009	16.4001	0.027052	6	2.89037	0.665172	54.2644	0.278797	0	1	0	0.242557	2.19722	C	0.384
600779	2009	18.1555	0.126914	6	2.77259	0.124861	39.709	0.05769	0	0	0	0.339889	1.94591	C	0.51
20	2009	0	0.015522	6	2.99573	0.003221	41.1391	0.310555	1	1	0	0.58566	1.94591	C	0.3
600782	2009	17.7551	0.006238	6	2.77259	0.859647	74.8946	0.428747	0	0	1	0.699066	2.3979	C	0.3425
600815	2009	17.0328	0.054355	6	2.89037	0.640058	45.1787	0.117296	0	0	0	0.644854	2.19722	C	0.48
600526	2009	15.8811	0.006927	8	2.30259	0.436068	34.5098	0.073984	0	0	0	0.773337	2.30259	C	0.5075
2529	2009	14.4348	0.038729	8	0.693147	0.538759	24.2786	0.218277	1	0	0	0.126422	2.19722	C	0.285
600587	2009	16.0228	0.060257	6	2.30259	0.685674	29	0.125354	0	1	0	0.553762	2.19722	C	0.7075
600219	2009	15.9506	0.060208	8	2.56495	0.492329	42.4992	0.510728	0	1	0	0.193803	2.19722	C	0.425
935	2009	17.0669	0.066917	6	2.56495	0.018809	48.1361	0.572789	0	0	0	0.323103	2.07944	C	0.368
600182	2009	14.768	0.041504	6	2.56495	0.004	44.4324	0.367264	0	0	0	0.6499	2.19722	C	0.315
600055	2009	16.5034	0.040147	8	2.70805	0.666965	51.5135	0.217154	0	0	1	0.397441	2.19722	C	0.4575
702	2009	15.433	0.007842	6	2.70805	0.24746	23.9225	0.451236	0	1	0	0.449502	1.79176	C	0.244
600973	2009	16.3179	0.003909	8	2.07944	0.499947	35.6639	0.114858	1	1	0	0.620898	2.19722	C	0.1825
600345	2009	15.8131	0.053583	6	2.48491	0.48027	28.6939	0.065863	0	0	0	0.31582	2.19722	C	0.3025
2308	2009	16.0805	0.121577	6	1.09861	0.214723	69.75	0.020632	1	0	0	0.125621	2.19722	C	0.44
2498	2009	17.6264	0.063535	7	0.693147	0.384984	74.8946	0.090921	0	1	0	0.213939	2.19722	C	0.2675
2099	2009	15.8334	0.072498	6	1.79176	0.534975	24.5258	0.275468	0	0	0	0.486486	2.19722	C	0.45
2269	2009	18.7712	0.135774	8	1.38629	0.872362	74.8946	0.216491	1	1	0	0.535497	1.94591	C	0.867813
2164	2009	16.3624	0.013613	6	1.60944	0.541392	33.324	0.369066	0	1	0	0.403604	2.19722	C	0.155
2471	2009	13.575	0.035805	6	0.693147	0.249062	66.3563	0.044578	0	1	0	0.595026	2.19722	C	0.2125
2106	2009	16.1522	0.164575	8	1.60944	0.694899	22.4699	0.384178	0	1	1	0.116143	2.48491	C	0.63
2134	2009	14.2152	0.002947	6	1.60944	0.522056	25.3466	0.516775	0	0	0	0.194668	2.19722	C	0.085
733	2009	16.8583	0.013372	6	2.70805	0.368019	36.1303	0.209229	0	1	1	0.353208	1.94591	C	0.564
869	2009	15.3634	0.187313	8	2.48491	0.872362	50.4	0.220549	0	1	0	0.294134	2.48491	C	0.64
2008	2009	17.13	0.102997	7	2.07944	0.344781	18.0191	0.203368	1	1	0	0.472454	2.30259	C	0.592
821	2009	13.2806	0.002681	6	2.63906	0.370642	25.7899	0.281457	0	1	0	0.267277	1.94591	C	0.364
2437	2009	11.6334	0.050386	6	0.693147	0.425042	44.625	0.099951	0	0	0	0.0646714	2.19722	C	0.3175
600251	2009	16.3473	0.052831	8	2.19722	0.694448	21.0558	0.251003	0	1	0	0.634453	2.30259	C	0.19
2501	2009	15.048	0.063518	6	0.693147	0.521183	24.0385	0.244711	1	1	0	0.438415	2.19722	C	0.3975
601002	2009	16.0856	0.018008	6	1.60944	0.666359	58.2777	0.333372	0	1	0	0.508017	2.19722	C	0.3
2005	2009	19.5529	0.056848	6	2.07944	0.357167	25.3887	0.180589	0	1	0	0.597411	2.19722	C	0.418
2276	2009	15.9298	0.043583	6	1.09861	0.026652	56.973	0.134971	0	0	0	0.327231	2.19722	C	0.3
600238	2009	15.8477	-0.033536	6	2.48491	0.398882	17.7194	0.201172	0	1	0	0.546422	2.30259	C	0.1125
600038	2009	13.6371	0.035081	6	2.48491	0.759668	50.0538	0.044284	0	0	1	0.519069	2.48491	C	0.57
600103	2009	15.0558	0.005158	8	2.70805	0.275711	9.5174	0.32561	0	0	1	0.518833	2.3979	C	0.355
2488	2009	15.2795	0.043409	6	0.693147	0.03257	18.75	0.183135	0	1	0	0.418976	2.19722	C	0.2525
2392	2009	15.0201	0.050872	6	0.693147	0.161652	34.4522	0.058382	1	1	0	0.19274	2.19722	C	0.3125
807	2009	17.6298	0.008078	6	2.63906	0.517063	49.1283	0.258283	0	0	0	0.66536	2.3979	C	0.398
2324	2009	16.267	0.066645	6	1.09861	0.124169	51.4267	0.07521	1	0	0	0.143507	2.19722	C	0.695
2218	2009	16.0905	-0.06927	7	1.38629	0.707911	41.4138	0.329271	0	0	0	0.294683	2.19722	C	0.2125
100	2009	20.1478	0.022577	8	2.07944	0.190804	9.7989	0.142665	0	0	0	0.739467	2.07944	C	0.344
2385	2009	16.924	0.111443	6	0.693147	0.325827	44.4903	0.183562	1	0	0	0.24206	2.19722	C	0.69
2020	2009	15.3821	0.024418	6	2.07944	0.364225	23.8992	0.273182	1	0	0	0.357544	2.19722	C	0.348
2101	2009	15.7455	0.057234	6	1.79176	0.493389	19.5411	0.301967	1	0	1	0.409272	2.07944	C	0.2875
2528	2009	15.2686	0.018456	6	0.693147	0.358432	35.7869	0.032144	0	0	0	0.0646714	1.94591	C	0.225
751	2009	16.9551	-0.1475	6	2.70805	0.347513	33.7697	0.337672	0	0	1	0.894039	2.07944	C	0.252
970	2009	16.4174	0.186137	6	2.48491	0.4891	24.3157	0.141493	1	1	1	0.468671	2.19722	C	0.374
2452	2009	14.035	0.035297	6	0.693147	0.171502	24.3537	0.06611	1	0	0	0.203732	2.19722	C	0.2725
2012	2009	15.8395	0.079625	6	2.07944	0.385914	17.5998	0.255563	1	1	0	0.317605	2.19722	C	0.384
600227	2009	15.1719	0.009203	8	2.48491	0.234088	28.6239	0.079783	0	0	0	0.603959	2.19722	C	0.3175
600516	2009	17.8786	0.093409	6	2.30259	0.559023	51.777	0.231366	0	0	0	0.447321	2.19722	C	0.47
600126	2009	15.3639	0.035949	6	2.63906	0.679344	65.0694	0.274714	0	1	0	0.557518	2.3979	C	0.305
2169	2009	16.3843	0.023904	6	1.60944	0.371346	22.9038	0.110705	0	1	0	0.479586	2.19722	C	0.27
752	2009	16.6319	0.072997	6	2.70805	0.237337	12.8912	0.221351	0	1	0	0.139485	2.07944	C	0.195
913	2009	16.1749	-0.007754	4	2.56495	0.600216	41.4458	0.149968	0	0	1	0.620443	2.3979	C	0.246
600066	2009	17.9726	0.150429	6	2.70805	0.665052	32.8957	0.128576	0	0	0	0.575352	2.19722	C	0.4475
2526	2009	15.1438	0.051346	6	0.693147	0.316626	23.5328	0.142564	0	1	0	0.321535	2.19722	C	0.4275
600078	2009	15.5484	0.009884	6	2.70805	0.426374	25.7847	0.355332	0	0	0	0.728816	2.19722	C	0.2
600308	2009	18.0164	0.003833	8	2.48491	0.366621	34.3871	0.555806	0	1	0	0.632972	2.19722	C	0.2475
600079	2009	17.3465	0.069575	6	2.70805	0.66257	16.7882	0.111994	0	0	0	0.491284	2.19722	C	0.695
600789	2009	17.1617	0.005407	6	2.70805	0.149639	24.5879	0.34793	1	0	0	0.513523	2.48491	C	0.325
600081	2009	14.3344	0.08506	6	2.70805	0.658475	65	0.199534	0	0	1	0.582868	2.19722	C	0.345
600118	2009	17.0162	0.055822	6	2.70805	0.72737	51.3202	0.032308	0	0	1	0.512411	2.3979	C	0.58
2025	2009	16.14	0.078071	6	2.07944	0.655253	41.6472	0.249617	0	0	1	0.12987	2.19722	C	0.44
600666	2009	13.8605	0.022038	6	2.94444	0.4716	32.3907	0.105336	0	0	1	0.74785	2.70805	C	0.4375
600742	2009	14.3695	0.123683	6	2.77259	0.518952	20.1416	0.203186	0	0	1	0.289283	2.19722	C	0.3675
623	2009	18.2048	0.187313	8	2.77259	0.413137	23.925	0.076853	0	1	0	0.0977966	1.94591	C	0.228
2089	2009	16.2803	0.116359	6	1.79176	0.333656	18.2403	0.131298	1	0	0	0.306779	2.19722	C	0.39
423	2009	16.2263	0.187313	8	2.77259	0.662692	23.1417	0.111467	0	0	1	0.177752	2.19722	C	0.472
600367	2009	15.3242	0.053631	8	2.3979	0.533952	40.2659	0.206204	0	0	0	0.206754	2.3979	C	0.325
931	2009	15.5217	0.012909	6	2.56495	0.095001	23.4297	0.116209	0	0	0	0.817245	2.07944	C	0.2325
600960	2009	15.1551	0.050044	6	2.07944	0.014796	49.6738	0.313563	1	0	0	0.556281	1.94591	C	0.4575
2003	2009	15.1631	0.086876	8	2.07944	0.533127	28.52	0.3323	0	1	0	0.261903	2.19722	C	0.514
600104	2009	18.919	0.109812	8	2.70805	0.872362	74.295	0.115153	0	0	0	0.582227	2.3979	C	0.75
521	2009	17.132	0.011711	6	2.94444	0.524878	21.3816	0.123105	0	0	0	0.624569	2.19722	C	0.32
600220	2009	16.1679	0.001822	7	2.56495	0.376353	29.9883	0.658285	1	1	0	0.433996	2.19722	C	0.2575
2170	2009	15.6781	0.059332	6	1.60944	0.363071	33.5106	0.222745	1	1	0	0.307387	2.19722	C	0.365
830	2009	17.0925	0.032142	6	2.63906	0.499145	30.3729	0.586333	0	0	0	0.612337	1.94591	C	0.528
2513	2009	16.1634	0.047646	6	0.693147	0.05519	30.9264	0.250235	0	1	0	0.349416	2.3979	C	0.255
2122	2009	17.6012	0.061765	8	1.60944	0.558129	42.8643	0.324678	0	1	0	0.300827	2.19722	C	0.4425
49	2009	14.6179	0.110642	6	2.83321	0.539909	48.6513	0.092616	0	0	1	0.698867	2.19722	C	0.332
2156	2009	17.7353	0.014462	6	1.60944	0.653475	36.9292	0.44958	0	0	0	0.356803	2.3979	C	0.2975
600200	2009	17.2198	0.010848	6	2.56495	0.062137	19.6883	0.076001	0	0	0	0.7323	2.07944	C	0.3825
600519	2009	13.5071	0.187313	6	2.3979	0.834849	61.7584	0.155469	0	1	0	0.272128	2.3979	C	0.67
768	2009	17.4974	0.006301	8	2.70805	0.624261	57.0676	0.093298	0	0	1	0.522837	2.70805	C	0.314
518	2009	12.8892	0.002528	6	2.94444	0.09953	9.5174	0.231672	1	0	0	0.0646714	1.79176	C	0.1075
2296	2009	16.0094	0.099099	6	1.09861	0.361666	18.2114	0.052645	0	0	0	0.266382	1.94591	C	0.3375
600362	2009	18.4502	0.097	8	2.30259	0.058435	38.7694	0.217057	1	1	0	0.415903	2.3979	C	0.8675
2199	2009	16.3512	0.005533	6	1.60944	0.034784	24.3825	0.299471	1	0	0	0.460453	2.19722	C	0.21
2135	2009	15.708	0.016774	6	1.60944	0.589225	39.0729	0.130055	0	1	0	0.671327	2.19722	C	0.315
600262	2009	17.7291	0.037913	8	2.48491	0.284788	35.4383	0.164376	0	0	1	0.71931	2.19722	C	0.5875
600507	2009	16.872	0.077551	6	2.19722	0.69926	46.5528	0.378467	0	0	0	0.662844	2.3979	C	0.265
600500	2009	18.5897	0.04122	6	2.48491	0.613179	55.1688	0.180036	0	0	1	0.654551	2.19722	C	0.675
2121	2009	14.4821	0.027081	8	1.60944	0.203144	42.1705	0.084099	1	1	0	0.537601	2.3979	C	0.2125
547	2009	18.3228	0.06152	8	2.94444	0.260264	24.5371	0.040897	0	0	0	0.244076	1.94591	C	0.34
600132	2009	16.9459	0.042473	6	2.70805	0.608473	20	0.485137	0	0	0	0.587017	2.3979	C	0.515
999	2009	16.716	0.107267	8	2.48491	0.513752	63.5917	0.177286	0	0	1	0.361687	2.3979	C	0.61
600745	2009	18.7312	0.041608	6	2.77259	0.618403	61.7246	0.006198	0	1	0	0.828197	1.60944	C	0.29
2515	2009	15.6732	0.054908	6	0.693147	0.129095	27.7007	0.226213	0	1	0	0.084922	2.19722	C	0.3775
600389	2009	16.9843	0.002219	6	2.3979	0.595143	29.1866	0.480767	0	1	1	0.73298	2.19722	C	0.225
404	2009	17.7734	0.017076	6	2.77259	0.254501	29.9155	0.184837	0	1	0	0.776426	2.19722	C	0.23
929	2009	15.1912	-0.005726	6	2.56495	0.393707	21.2888	0.266357	0	0	0	0.267977	2.07944	C	0.138
2376	2009	16.5309	0.108593	6	0.693147	0.718385	13.7098	0.076863	0	1	0	0.153809	2.19722	C	0.575
528	2009	17.7904	0.058284	8	2.94444	0.567112	34.9758	0.095758	0	1	0	0.589365	2.19722	C	0.4
2330	2009	16.571	0.029033	6	0.693147	0.132211	51.6813	0.420719	0	1	0	0.112932	1.60944	C	0.225
2335	2010	15.43	0.089214	7	0.693147	0.118043	38.4474	0.088929	1	1	0	0.262318	1.94591	C	0.5075
639	2010	0	0.080941	6	2.77259	0.547717	41.9627	0.205	0	1	0	0.347867	2.19722	C	0.474
523	2010	15.2072	0.01203	6	2.94444	0.480575	35.2208	0.09353	0	0	1	0.345721	1.94591	C	0.29
687	2010	15.9624	0.03779	6	2.70805	0.511824	48.08	0.243542	0	1	1	0.415754	2.19722	C	0.175
600268	2010	17.2783	0.035022	6	2.56495	0.142737	51.086	0.082764	0	1	1	0.588552	2.3979	C	0.635
2429	2010	16.1892	0.079797	6	0.693147	0.246752	64.1905	0.031498	0	0	0	0.427266	2.07944	C	0.215
2461	2010	17.4241	0.009095	6	0.693147	0.455578	51.9428	0.505644	0	0	0	0.415236	2.19722	C	0.2925
893	2010	14.3846	-0.049933	6	2.63906	0.657383	58.4216	0.162783	0	0	0	0.894039	2.19722	C	0.196
600288	2010	14.1136	0.044539	8	2.48491	0.369689	34.5238	0.138191	0	1	0	0.465867	2.19722	C	0.4575
881	2010	0	0.045103	8	2.63906	0.267736	18.3779	0.410878	0	0	0	0.684538	2.48491	C	0.408
600987	2010	16.5746	0.127529	8	2.07944	0.580231	31.3076	0.52408	0	1	0	0.225798	2.19722	C	0.55
600300	2010	17.5558	0.031149	6	2.48491	0.596602	32.0452	0.328444	0	0	0	0.578926	2.3979	C	0.3375
600498	2010	18.3439	0.050783	6	2.3979	0.788145	55.1207	0.085734	0	0	1	0.566012	2.3979	C	0.7075
600105	2010	17.1954	0.017807	6	2.70805	0.393093	31.9253	0.051439	0	0	0	0.564598	1.79176	C	0.305
600594	2010	16.7801	0.148476	6	2.07944	0.416442	23.0207	0.135799	1	0	0	0.36897	2.19722	C	0.6125
2090	2010	15.9954	0.042873	6	1.79176	0.533842	47.5117	0.108917	0	1	0	0.443561	2.19722	C	0.2525
600370	2010	14.0632	0.024432	6	2.19722	0.514368	50.3271	0.39282	0	1	0	0.131975	1.94591	C	0.0966667
600141	2010	16.7035	0.028293	6	2.56495	0.542305	21.0135	0.494104	0	1	0	0.69581	2.48491	C	0.5775
789	2010	15.9836	0.111423	4	2.70805	0.538626	43.9822	0.543451	0	1	1	0.628698	2.19722	C	0.402
2132	2010	15.5639	0.023811	5	1.60944	0.063038	34.6606	0.327982	0	0	0	0.618567	2.19722	C	0.2975
600537	2010	17.9277	0.021952	6	2.19722	0.15779	39.5645	0.365622	1	0	0	0.619115	2.19722	C	0.2775
2036	2010	15.7397	0.037901	6	2.07944	0.453547	29.8393	0.412971	1	0	0	0.282584	1.79176	C	0.334
600161	2010	16.0079	0.090519	8	2.63906	0.664778	53.2963	0.239572	0	0	1	0.551449	2.19722	C	0.435
2460	2010	16.089	0.063964	6	0.693147	0.231526	29.4383	0.200104	1	1	0	0.108775	2.19722	C	0.3575
538	2010	16.8742	0.1332	8	2.94444	0.847372	41.5236	0.11365	0	0	0	0.38892	2.3979	C	0.578
2242	2010	16.7815	0.143268	6	1.38629	0.767147	49.7104	0.144802	1	0	0	0.330228	2.19722	C	0.4825
600201	2010	15.4006	0.085191	6	2.56495	0.271851	11.9652	0.137794	1	0	0	0.425539	2.19722	C	0.395
425	2010	17.8129	0.097328	8	2.77259	0.378396	49.2031	0.074008	1	0	1	0.563431	2.19722	C	0.44
600448	2010	16.4021	0.011179	6	2.3979	0.400039	20.6816	0.341019	0	1	0	0.685938	2.3979	C	0.3525
2430	2010	17.17	0.083323	7	0.693147	0.832323	61.1945	0.223755	0	0	0	0.513188	2.19722	C	0.665
2508	2010	15.8267	0.097422	6	0.693147	0.364952	50.375	0.064189	1	1	0	0.213274	2.19722	C	0.4875
600183	2010	17.0576	0.071184	8	2.63906	0.492261	16.1477	0.286646	0	1	0	0.371758	2.07944	C	0.465
600249	2010	15.9894	0.000841	5	2.07944	0.169	18.5246	0.241665	0	1	0	0.364608	2.07944	C	0.1625
2225	2010	15.5043	0.043627	6	1.38629	0.016893	16.2262	0.193295	0	1	0	0.541438	2.3979	C	0.12
600531	2010	16.4425	0.013311	7	2.30259	0.480949	42.4567	0.127629	0	1	0	0.72801	2.19722	C	0.365
600702	2010	11.9436	0.059766	8	2.77259	0.571076	31.8535	0.196106	1	1	0	0.37873	2.19722	C	0.46
601106	2010	18.3882	0.012655	6	0.693147	0.212759	62.1104	0.184845	0	0	1	0.505106	2.19722	C	0.263333
413	2010	9.90354	0.032438	6	2.77259	0.533951	28.9257	0.141393	0	0	0	0.305501	1.94591	C	0.16
510	2010	16.4785	-0.049223	6	2.94444	0.129681	9.5174	0.589825	0	1	0	0.524906	2.19722	C	0.108
2523	2010	14.7609	0.045514	6	0.693147	0.202541	19.0236	0.120026	0	0	0	0.232417	2.19722	C	0.21
2287	2010	15.6872	0.125705	8	1.09861	0.013079	69.2241	0.073775	0	1	0	0.0646714	2.19722	C	0.47
420	2010	16.4426	-0.102034	6	2.77259	0.120463	21.255	0.483077	0	0	1	0.801884	2.3979	C	0.198
600530	2010	10.5967	0.033364	6	2.3979	0.555591	17.8337	0.144153	0	1	1	0.166554	2.3979	C	0.11
600360	2010	17.7907	0.031678	8	2.3979	0.302738	25.4385	0.396268	0	0	0	0.485204	2.19722	C	0.3575
600573	2010	15.1166	0.026042	8	2.19722	0.307253	50.0271	0.520112	0	0	1	0.0826891	2.19722	C	0.3425
2175	2010	12.4171	0.020238	7	1.60944	0.039056	18.0372	0.259563	0	1	0	0.318591	1.60944	C	0.355
600171	2010	17.1497	0.018407	8	2.63906	0.286953	27.8066	0.057512	0	0	1	0.135558	1.94591	C	0.39
600346	2010	15.3088	-0.026301	6	2.3979	0.438239	50.033	0.189307	1	0	0	0.789792	1.94591	C	0.19
2049	2010	14.3245	0.061687	6	1.94591	0.26596	25	0.493538	0	0	1	0.0998298	2.19722	C	0.434
400	2010	14.0036	0.043015	8	2.70805	0.398491	19.3821	0.118785	0	1	1	0.580492	2.19722	C	0.676
600085	2010	16.2342	0.089312	8	2.70805	0.662679	55.2436	0.120782	0	0	0	0.343639	2.3979	C	0.56
600619	2010	16.5296	0.034444	8	2.99573	0.696444	30.4858	0.359718	0	0	1	0.653695	2.19722	C	0.7225
600990	2010	15.8143	0.03944	6	2.07944	0.623787	48.8237	0.130758	0	1	1	0.642567	2.19722	C	0.4575
600127	2010	17.4735	-0.050851	6	2.63906	0.191649	17.9181	0.425972	0	0	1	0.64366	1.60944	C	0.235
600461	2010	15.3563	0.025106	7	2.07944	0.646366	32.8897	0.189824	0	1	1	0.579184	2.19722	D	0.385
600982	2010	14.6931	0.066191	6	2.07944	0.635403	25.5426	0.302029	0	1	0	0.42661	2.48491	D	0.0966667
1896	2010	17.675	0.004101	6	2.63906	0.790505	74.8946	0.65517	0	1	1	0.867941	1.94591	D	0.152
600674	2010	15.0174	0.030242	8	2.94444	0.531178	63.881	0.336454	0	1	0	0.517787	2.3979	D	0.4875
600098	2010	16.2837	0.02944	6	2.70805	0.847097	67.2699	0.395215	0	1	0	0.42091	1.94591	D	0.3775
862	2010	16.4685	0.014181	7	2.63906	0.290273	28.0229	0.378951	0	1	0	0.871495	2.19722	D	0.258
600969	2010	15.7441	0.033909	8	2.07944	0.300677	17.8803	0.571755	1	1	0	0.723632	2.19722	D	0.3375
2267	2010	16.3672	0.067985	6	1.38629	0.823964	60.5456	0.458773	0	0	0	0.534375	2.48491	D	0.33
600856	2010	0	0.016175	6	2.89037	0.266756	11.0718	0.676318	1	0	0	0.767313	2.19722	D	0.4025
600	2010	15.6587	0.001043	6	2.77259	0.779242	55.0085	0.378532	0	0	0	0.739262	2.19722	D	0.248
591	2010	15.3391	0.001177	6	2.77259	0.499323	49.8407	0.153297	0	1	1	0.809792	2.70805	D	0.322
600396	2010	15.4735	0.014844	8	2.3979	0.423928	16.9138	0.686565	0	0	1	0.866991	2.07944	D	0.425
600821	2010	15.7653	0.004911	7	2.89037	0.334646	15.1009	0.461475	0	0	0	0.645329	2.19722	D	0.4225
593	2010	14.6754	0.078525	6	2.77259	0.254034	23.1386	0.522198	0	1	0	0.488884	2.19722	D	0.23
875	2010	16.9299	0.002111	6	2.30259	0.115593	25.5825	0.712862	0	0	1	0.826577	2.19722	D	0.11
600157	2010	0	0.022729	6	2.63906	0.689788	39.8157	0.050742	0	1	0	0.747466	2.07944	D	0.415
600863	2010	14.8678	0.03999	6	2.89037	0.365911	71.0817	0.689775	0	0	1	0.718698	2.48491	D	0.59
600116	2010	16.558	0.020079	8	2.70805	0.376823	13.8233	0.361808	0	1	1	0.628975	2.19722	D	0.4375
600719	2010	13.2792	-0.023607	6	2.77259	0.102918	32.9051	0.573419	1	0	1	0.51324	2.19722	D	0.2
600505	2010	0	0.116733	6	2.30259	0.492685	15.1611	0.536313	0	1	1	0.455007	2.70805	D	0.3375
2015	2010	15.3465	0.013281	6	2.07944	0.097017	13.5843	0.236388	0	0	0	0.660236	2.19722	D	0.276
27	2010	13.9217	0.03754	7	2.94444	0.769375	63.74	0.452824	0	1	0	0.462982	2.19722	D	0.71
791	2010	14.8513	-0.015572	7	2.70805	0.393884	39.2708	0.242819	0	0	1	0.550087	1.94591	D	0.138
2499	2010	16.3185	0.050173	7	0.693147	0.006523	27.8193	0.055129	1	1	0	0.239495	2.19722	D	0.355
37	2010	12.4099	0.001656	6	2.89037	0.597712	16.718	0.408437	0	1	0	0.653787	2.70805	D	0.296
539	2010	16.1396	0.006563	8	2.94444	0.780756	48.99	0.37656	0	1	0	0.664351	2.70805	D	0.534
600644	2010	16.5264	0.024232	6	2.94444	0.309183	15.6915	0.345937	0	1	1	0.705376	2.3979	D	0.44
155	2010	16.5018	-0.071629	7	2.48491	0.643595	63.4894	0.51252	0	0	1	0.523089	1.60944	D	0.114
600995	2010	17.0812	0.063407	8	2.07944	0.449263	29.5748	0.703662	0	1	1	0.479997	2.56495	D	0.415
2256	2010	13.8055	0.014682	4	1.38629	0.188771	39.1494	0.22302	1	1	0	0.176661	2.07944	D	0.1375
407	2010	15.9096	0.001987	8	2.77259	0.164915	9.5174	0.240675	0	0	0	0.552447	2.3979	D	0.04
600900	2010	9.68041	0.048621	8	2.19722	0.606246	73.2421	0.712862	0	1	1	0.569111	2.3979	D	0.41
600167	2010	16.0845	0.045026	6	2.56495	0.605914	46.9668	0.315569	1	0	0	0.641177	1.94591	D	0.13
600027	2010	19.5769	0.000975	8	1.94591	0.273597	47.2144	0.601512	0	1	1	0.840637	2.48491	D	0.6425
600333	2010	18.1059	0.027737	5	2.48491	0.539752	53.0421	0.505103	0	0	0	0.453938	2.30259	D	0.36
600726	2010	18.296	0.002226	6	2.77259	0.140867	44.8028	0.712862	0	0	1	0.820944	2.70805	D	0.1925
600236	2010	17.95	0.014817	6	2.48491	0.509612	50.5119	0.617813	0	1	1	0.780873	2.3979	D	0.256667
600780	2010	14.8577	0.055137	6	2.77259	0.630776	60.4599	0.603263	0	1	0	0.515044	1.94591	D	0.34
600011	2010	20.2513	0.005363	8	2.3979	0.281089	36.0478	0.608605	0	0	1	0.771353	2.70805	D	0.7
40	2010	0	0.0744	6	2.89037	0.363046	19.7963	0.039957	0	1	0	0.477982	2.3979	D	0.212
767	2010	15.8726	-0.065041	6	2.70805	0.591605	36.243	0.592721	0	0	1	0.894039	2.48491	D	0.192
966	2010	15.1299	0.004085	6	2.48491	0.536192	37.3949	0.628314	0	1	1	0.879518	2.19722	D	0.262
600163	2010	15.3226	-0.073844	8	2.63906	0.425577	39.66	0.530748	0	0	0	0.635849	2.19722	D	0.12
600979	2010	15.3486	0.016579	8	2.07944	0.432019	25.4617	0.574755	0	0	1	0.628495	2.3979	D	0.26
531	2010	14.7016	0.016238	6	2.89037	0.584558	26.1158	0.541507	0	0	0	0.657995	2.3979	D	0.162
601139	2010	14.083	0.045612	6	1.09861	0.82003	51	0.257483	0	1	0	0.55514	2.70805	D	0.826667
600187	2010	16.8747	0.03761	7	2.63906	0.510506	53.7714	0.171352	0	0	0	0.352273	1.94591	D	0.34
600795	2010	18.6232	0.02469	8	2.70805	0.622657	51.7837	0.577194	0	0	1	0.779093	2.19722	D	0.5
692	2010	15.5207	0.012214	6	2.70805	0.369581	35.1048	0.407216	0	0	0	0.648965	2.07944	D	0.388
600168	2010	17.1534	0.019282	7	2.63906	0.648965	56.8497	0.712862	0	0	0	0.428518	2.19722	D	0.4525
690	2010	13.6589	0.020941	8	2.70805	0.35492	30.8811	0.402416	0	1	0	0.5927	2.3979	D	0.224
993	2010	0	0.005238	8	2.48491	0.568299	53.2091	0.399303	0	1	0	0.433826	2.19722	D	0.308
600310	2010	14.5899	0.023755	8	2.3979	0.721162	52.206	0.430694	0	1	0	0.578181	2.3979	D	0.3575
543	2010	17.9152	-0.006149	6	2.94444	0.653326	54.5385	0.538009	0	1	0	0.667547	2.19722	D	0.334
600483	2010	14.9086	0.045595	7	2.07944	0.465315	28.0089	0.271955	0	1	0	0.363702	2.3979	D	0.2875
600578	2010	17.0166	0.026717	8	2.30259	0.872362	34.8588	0.429861	0	0	1	0.676825	2.19722	D	0.4975
600021	2010	19.7601	0.021026	6	2.19722	0.730267	42.8392	0.587701	0	0	1	0.718093	2.56495	D	0.3575
600744	2010	17.0166	-0.010807	6	2.77259	0.135072	33.34	0.487294	0	0	1	0.894039	2.3979	D	0.3325
600452	2010	11.8494	0.01114	8	2.07944	0.14626	51.6438	0.386881	0	0	1	0.623315	2.19722	D	0.1925
600642	2010	17.9017	0.055091	8	2.94444	0.586901	49.0101	0.45941	0	0	0	0.303164	2.3979	D	0.2875
601991	2010	19.675	0.012248	8	1.79176	0.872362	31.0967	0.521423	0	1	1	0.792844	2.70805	D	0.376667
899	2010	0	-0.040624	6	2.70805	0.135312	58.4294	0.670772	0	1	0	0.823472	2.3979	D	0.21
2479	2010	15.6687	0.090426	6	0.693147	0.572887	38.8785	0.41672	0	0	0	0.0931865	2.19722	D	0.365
2039	2010	17.5138	-0.007772	8	1.94591	0.506452	13.5844	0.712862	0	0	1	0.791241	2.3979	D	0.248
600283	2010	15.6389	0.024779	6	2.48491	0.560206	25.5534	0.367686	0	1	1	0.602835	2.19722	D	0.3925
600008	2010	17.2031	0.0355	7	2.48491	0.63423	59.5133	0.207213	0	1	0	0.560757	2.3979	D	0.56
600886	2010	18.4581	0.00556	8	2.77259	0.63099	61.6009	0.35256	0	0	1	0.820079	2.19722	D	0.435
601	2010	15.4667	0.010665	6	2.77259	0.161673	16.8494	0.712862	0	0	0	0.602083	2.19722	D	0.392
600509	2010	17.2363	0.053335	6	2.30259	0.49269	46.9599	0.414759	0	0	0	0.684555	2.3979	D	0.3075
669	2010	0	-0.0052	6	2.77259	0.450397	17.5947	0.196161	0	1	0	0.259128	2.07944	D	0.058
601158	2010	17.3886	0.092551	7	0.693147	0.157527	74.8946	0.381108	0	1	0	0.333207	2.19722	D	0.48
600101	2010	14.265	0.08764	6	2.70805	0.362661	20.0722	0.601909	0	1	1	0.377075	2.19722	D	0.515
600463	2010	14.3322	0.030998	6	2.07944	0.602813	58.2467	0.012697	1	0	0	0.7009	1.79176	E	0.3575
2325	2010	12.9885	0.068083	6	1.09861	0.738726	34.9461	0.029257	1	0	0	0.348217	2.19722	E	0.365
2062	2010	15.499	0.013662	8	1.79176	0.564864	44.8042	0.065023	0	1	0	0.76295	2.19722	E	0.13
600970	2010	16.8089	0.081971	7	1.94591	0.776682	42.4645	0.081778	0	1	1	0.763424	2.19722	E	0.42
2504	2010	16.6487	0.030267	6	0.693147	0.318122	25.944	0.263523	1	1	0	0.123527	2.19722	E	0.255
600820	2010	18.2863	0.022873	6	2.89037	0.431988	36.8499	0.080046	0	0	0	0.783977	2.3979	E	0.475
928	2010	15.5354	0.00065	5	2.56495	0.48446	46.3153	0.20714	1	0	1	0.621465	2.19722	E	0.448
601668	2010	19.3262	0.038034	6	1.09861	0.341795	54.2821	0.025457	0	0	1	0.765858	1.79176	E	0.726667
2051	2010	0	0.039378	6	1.79176	0.85197	68.0885	0.031203	1	0	1	0.784597	2.19722	E	0.51
2140	2010	15.7412	0.072744	6	1.60944	0.842807	60.0074	0.070852	0	0	1	0.708947	2.19722	E	0.525
2060	2010	12.7983	0.008491	6	1.79176	0.460519	28.6834	0.215968	0	0	0	0.713142	2.56495	E	0.0975
711	2010	0	0.020335	6	2.70805	0.395217	26.6348	0.037557	0	0	0	0.556543	1.94591	E	0.432
600193	2010	0	-0.039917	8	2.56495	0.45731	14.7025	0.20818	0	1	0	0.509186	1.94591	E	0.1425
2307	2010	16.6059	0.012547	6	1.09861	0.025497	49.7415	0.133692	0	1	1	0.712964	2.19722	E	0.1925
600846	2010	16.7324	0.02479	5	2.89037	0.192651	23.3772	0.018598	0	0	1	0.699243	2.19722	E	0.116667
2163	2010	15.486	0.011273	6	1.60944	0.085797	19.6814	0.187713	0	0	1	0.748631	2.19722	E	0.245
2431	2010	15.864	0.086094	8	0.693147	0.415213	15.2134	0.055527	0	1	0	0.413804	2.19722	E	0.62
65	2010	13.8513	0.036605	6	2.63906	0.637495	54.4132	0.005749	0	0	1	0.723701	2.19722	E	0.304
2323	2010	15.3327	0.055571	6	1.09861	0.035922	29.8502	0.102932	1	1	0	0.0774054	2.07944	E	0.31
600039	2010	13.1224	0.021877	6	2.19722	0.382097	35.7926	0.160277	0	0	0	0.819018	2.19722	E	0.37
32	2010	14.5584	0.028511	7	2.94444	0.488151	42.0201	0.078677	0	1	1	0.447662	2.19722	E	0.306
600248	2010	0	0.046838	6	2.48491	0.098121	59.7154	0.113709	0	0	0	0.720714	2.19722	E	0.4075
90	2010	10.309	0.027095	5	2.56495	0.066475	36.3494	0.021952	1	0	0	0.590704	1.79176	E	0.388
601390	2010	19.7706	0.015445	7	1.60944	0.742597	56.1036	0.069036	0	1	1	0.826446	2.07944	E	0.58
2061	2010	15.7624	-0.025789	6	1.79176	0.447133	33.9156	0.505104	0	0	1	0.698077	2.3979	E	0.095
601618	2010	20.2513	0.011181	7	1.09861	0.158074	64.1816	0.078991	0	1	1	0.824791	2.19722	E	0.623333
600068	2010	18.0089	0.027295	8	2.70805	0.596171	40.5407	0.140575	0	0	1	0.787176	2.19722	E	0.435
600667	2010	17.5042	0.028276	6	2.94444	0.259765	32.1337	0.581018	0	0	0	0.697905	2.3979	E	0.1275
2375	2010	0	0.069588	6	0.693147	0.683263	35.9716	0.030528	0	1	0	0.573745	2.19722	E	0.615
2047	2010	14.7764	-0.112078	5	1.94591	0.167443	33.6903	0.261097	1	0	0	0.35284	2.07944	E	0.132
2482	2010	12.6443	0.052517	6	0.693147	0.616026	45.75	0.009307	0	1	0	0.483481	2.19722	E	0.5575
600284	2010	16.7273	0.024507	7	2.07944	0.372826	22.6423	0.016671	0	1	0	0.672923	2.19722	E	0.43
600072	2010	0	0.016743	6	2.70805	0.473164	40.0045	0.323188	0	0	1	0.373522	2.19722	E	0.4475
600170	2010	19.4736	0.021718	8	2.63906	0.15966	72.8839	0.075332	1	0	0	0.83297	2.19722	E	0.695
2081	2010	11.6953	0.09601	5	1.79176	0.872362	28.1321	0.05354	0	0	0	0.594563	2.19722	E	0.6725
600512	2010	15.4753	0.005539	6	2.30259	0.001579	9.5174	0.090128	0	1	0	0.72921	2.19722	E	0.245
601186	2010	18.845	0.018634	7	1.38629	0.79189	61.327	0.091038	0	0	1	0.84463	2.19722	E	0.66
600491	2010	16.4773	0.025523	6	2.07944	0.16331	33.6716	0.071131	0	1	0	0.782833	1.94591	E	0.27
600502	2010	15.2144	0.041423	6	2.19722	0.354488	17.029	0.115264	0	0	0	0.730283	2.19722	E	0.475
600853	2010	16.8112	0.006063	6	2.89037	0.361688	33.3415	0.058987	0	0	0	0.869722	2.3979	E	0.2625
600723	2010	13.0514	0.094733	7	2.77259	0.448351	37.7896	0.093368	0	1	0	0.508992	2.19722	F	0.6725
600785	2010	15.063	0.101309	7	2.70805	0.7247	29.2703	0.09646	0	0	0	0.534451	2.19722	F	0.6325
2277	2010	13.8353	0.060234	7	1.09861	0.428299	41.2466	0.196427	0	1	0	0.592475	2.3979	F	0.6625
2416	2010	18.3338	0.071475	7	0.693147	0.098175	60.5248	0.00467	1	1	0	0.298761	1.94591	F	0.1325
151	2010	0	-0.00916	7	2.48491	0.429327	48.0918	0.072786	0	1	1	0.272902	2.19722	F	0.1675
600693	2010	19.543	0.186535	9	2.94444	0.261728	17.5364	0.236879	0	0	0	0.349913	2.19722	F	0.4475
927	2010	17.97	0.012259	8	2.56495	0.867522	47.7332	0.283316	0	1	1	0.597846	2.3979	F	0.332
600838	2010	13.1224	0.105864	7	2.89037	0.311192	19.592	0.107006	0	0	0	0.308951	2.19722	F	0.33
600755	2010	15.8589	0.03423	9	2.77259	0.328383	30.2835	0.050166	0	0	0	0.756813	2.19722	F	0.205
62	2010	15.6877	0.010625	7	2.70805	0.047563	74.8946	0.066389	0	0	0	0.620521	2.19722	F	0.168
600824	2010	14.8949	0.059008	7	2.89037	0.014447	39.0404	0.074058	0	1	0	0.373717	2.19722	F	0.52
2091	2010	16.4613	0.113824	7	1.79176	0.65851	32.9667	0.199558	0	0	1	0.36815	2.19722	F	0.515
600382	2010	14.691	0.125673	7	2.3979	0.307072	22.9136	0.047502	0	1	0	0.111522	2.19722	F	0.2975
600280	2010	12.2001	0.008026	7	2.48491	0.747817	29.489	0.220504	0	0	0	0.894039	2.3979	F	0.35
632	2010	14.4318	0.003927	9	2.77259	0.188712	18.0629	0.036412	0	1	0	0.814329	2.07944	F	0.318
600976	2010	14.9787	0.067002	7	2.07944	0.507507	23.2527	0.191183	0	0	0	0.249332	2.3979	F	0.385
600128	2010	15.8841	0.037561	7	2.70805	0.280343	24.0234	0.103862	0	0	0	0.500569	1.79176	F	0.43
963	2010	16.3885	0.083176	7	2.48491	0.818302	35.5037	0.105452	1	1	0	0.692913	2.19722	F	0.408
96	2010	11.644	0.047325	7	2.48491	0.622045	57.6082	0.048566	0	0	1	0.0887114	2.3979	F	0.1175
829	2010	11.8954	0.006342	9	2.70805	0.506829	13.9315	0.033556	1	0	1	0.708561	2.3979	F	0.326
2280	2010	14.2761	0.075715	7	1.09861	0.005885	21.5869	0.132548	0	0	0	0.121262	1.94591	F	0.27
600090	2010	15.7625	0.103185	7	2.70805	0.323472	29.9987	0.446826	0	0	0	0.475795	2.19722	F	0.395
19	2010	14.4033	0.009081	6	2.99573	0.539172	19.0893	0.142008	0	1	0	0.162047	2.19722	F	0.292
600814	2010	14.9208	0.054918	7	2.89037	0.349159	29.2414	0.574035	0	0	0	0.475525	2.19722	F	0.455
600822	2010	14.3305	0.013231	7	2.89037	0.564771	48.1026	0.068867	0	1	0	0.800112	2.19722	F	0.425
715	2010	14.3245	0.061982	7	2.70805	0.591585	33.8552	0.494027	1	1	1	0.448881	1.94591	F	0.61
600628	2010	0	0.039521	7	2.94444	0.118923	25.2115	0.540944	0	1	0	0.622451	2.19722	F	0.485
600729	2010	16.2284	0.059576	7	2.77259	0.673866	45.4362	0.200623	0	1	0	0.730921	2.19722	F	0.7
28	2010	16.424	0.042764	9	2.94444	0.872362	38.3342	0.078228	0	0	1	0.813874	2.19722	F	0.662
600704	2010	16.5833	0.033799	9	2.77259	0.345225	34.016	0.053966	0	1	0	0.816849	2.07944	F	0.3925
626	2010	16.9264	0.011926	7	2.77259	0.67707	37.0792	0.016177	0	0	0	0.831046	2.3979	F	0.05
705	2010	14.6863	0.027467	7	2.70805	0.197688	22.6033	0.178049	1	0	0	0.551046	2.19722	F	0.496
600605	2010	15.7373	0.007268	7	2.99573	0.470277	32.8305	0.474959	0	0	0	0.420401	1.94591	F	0.3125
600122	2010	16.1692	0.018828	7	2.63906	0.28002	20.6463	0.036773	0	1	0	0.548679	2.3979	F	0.3325
2024	2010	18.2411	0.081724	9	2.07944	0.404744	27.8981	0.122895	0	1	0	0.614787	2.19722	F	0.867813
906	2010	13.5316	0.019723	7	2.56495	0.444754	46.1267	0.097983	0	0	0	0.680121	2.19722	F	0.31
600981	2010	14.4097	0.022472	7	2.07944	0.554462	53.1386	0.079569	0	0	0	0.697477	2.19722	F	0.3275
601933	2010	16.3424	0.049389	9	0.693147	0.52198	20.8041	0.162702	0	1	0	0.569772	2.19722	F	0.653333
600833	2010	14.3768	0.046271	7	2.89037	0.474165	23.3923	0.069385	0	0	1	0.459321	2.19722	F	0.283333
600361	2010	15.6993	0.006168	7	2.3979	0.580883	29.167	0.080601	0	1	1	0.670079	2.19722	F	0.455
600861	2010	13.8307	0.029579	7	2.89037	0.454385	33.487	0.297304	0	1	1	0.257537	1.94591	F	0.43
701	2010	15.5482	0.028254	7	2.70805	0.313592	28.1998	0.081703	0	0	0	0.757724	2.19722	F	0.384
2221	2010	13.4588	0.020354	7	1.38629	0.595793	36.1672	0.146052	0	0	0	0.774975	1.94591	F	0.2625
600828	2010	14.7702	0.094595	7	2.89037	0.832265	66.7758	0.224894	0	0	0	0.605628	2.19722	F	0.4125
419	2010	0	0.06046	7	2.77259	0.53784	45.113	0.389874	1	1	0	0.532363	2.07944	F	0.39
600753	2010	0	-0.053409	6	2.77259	0.248979	21.0359	0.0015935	0	0	0	0.464178	2.19722	F	0.0766667
600827	2010	18.0969	0.052767	7	2.89037	0.641086	43.5023	0.314376	0	1	0	0.630425	2.56495	F	0.5925
554	2010	0	0.009867	7	2.94444	0.113814	24.5719	0.407714	0	0	1	0.0646714	2.19722	F	0.06
159	2010	16.1822	0.104777	7	2.48491	0.322596	31.3838	0.095991	0	1	0	0.362134	2.19722	F	0.066
600712	2010	14.0354	0.031386	7	2.77259	0.297093	18.2106	0.215377	0	1	0	0.445385	2.19722	F	0.435
600738	2010	10.3735	0.043397	7	2.77259	0.157121	22.8331	0.376264	0	0	0	0.616176	2.19722	F	0.43
600153	2010	16.2825	0.053364	8	2.63906	0.664339	46.3793	0.009164	0	0	0	0.806762	2.19722	F	0.615
417	2010	17.0108	0.094699	7	2.77259	0.72082	22.1313	0.151449	1	1	0	0.565579	2.3979	F	0.606
851	2010	14.727	0.011368	7	2.63906	0.112697	11.3691	0.078299	1	0	1	0.532215	1.94591	F	0.352
2187	2010	15.0142	0.049622	7	1.60944	0.375877	53.1776	0.280038	0	1	0	0.544206	2.19722	F	0.475
78	2010	17.1793	0.0128	7	2.63906	0.284591	27.6556	0.085314	0	1	0	0.799178	2.3979	F	0.192
2336	2010	15.3173	0.023038	7	0.693147	0.2147	48.75	0.091551	1	1	0	0.515753	2.19722	F	0.3175
600287	2010	14.1628	0.005712	7	2.48491	0.554321	50.4271	0.142469	0	0	0	0.779605	1.60944	F	0.41
600697	2010	16.8359	0.033451	7	2.94444	0.820827	22.8263	0.497222	0	1	0	0.784468	2.19722	F	0.6875
600859	2010	15.0629	0.0573	7	2.89037	0.838263	49.0597	0.213456	0	1	1	0.505797	2.3979	F	0.705
600327	2010	12.6424	0.064807	7	2.30259	0.767485	43.156	0.187605	0	0	0	0.650325	2.19722	F	0.48
600655	2010	17.5742	0.073907	9	2.99573	0.431653	17.2573	0.073992	0	0	0	0.564361	2.07944	F	0.3625
2419	2010	15.4813	0.065076	9	0.693147	0.667948	39.5222	0.117985	0	0	1	0.585997	2.19722	F	0.595
600858	2010	17.0453	0.009731	9	2.89037	0.676083	19.485	0.308337	0	0	0	0.761168	1.60944	F	0.475
600511	2010	16.0113	0.077672	9	2.30259	0.532179	44.0062	0.060925	0	0	1	0.568401	2.19722	F	0.7525
600058	2010	17.367	0.011316	9	2.70805	0.661469	62.5616	0.229072	0	1	1	0.757641	2.19722	F	0.335
600682	2010	14.0388	0.026966	7	2.94444	0.585053	21.9771	0.266245	0	0	0	0.639135	2.19722	F	0.475
600857	2010	14.8877	0.101557	6	2.89037	0.373101	15.694	0.202229	1	0	0	0.263938	2.19722	F	0.3
25	2010	0	0.002191	7	2.94444	0.739632	66.22	0.288436	0	0	0	0.647128	2.19722	F	0.324
753	2010	11.3123	0.035486	9	2.70805	0.317984	16.2332	0.115875	0	1	0	0.705821	2.19722	F	0.238
600337	2010	16.7263	0.053212	9	2.48491	0.68195	41.5632	0.316816	0	0	0	0.3279	2.19722	F	0.485
26	2010	15.2035	0.054997	9	2.94444	0.620294	41.4946	0.056167	0	0	1	0.518694	2.19722	F	0.5
600648	2010	16.3674	0.018451	7	2.94444	0.814677	62.5385	0.042943	0	1	0	0.78143	2.19722	F	0.245
2505	2010	14.6619	0.063471	7	0.693147	0.234527	22.94	0.347088	0	1	0	0.0646714	2.19722	F	0.34
600297	2010	15.2826	0.003917	7	2.48491	0.48514	48.3614	0.320799	0	0	0	0.523703	2.19722	F	0.3525
679	2010	14.9395	0.026199	7	2.70805	0.41616	37.5028	0.056063	0	0	0	0.823216	1.94591	F	0.242
600998	2010	17.3741	0.031723	8	0.693147	0.767095	29.8292	0.10176	0	1	0	0.636483	2.3979	F	0.413333
600546	2010	15.8444	0.048237	7	2.19722	0.715595	57.4304	0.157868	0	0	0	0.681904	2.3979	F	0.4275
411	2010	15.8595	0.104333	7	2.77259	0.587074	21.3545	0.051852	0	0	1	0.750787	2.19722	F	0.22
564	2010	11.2898	0.016878	9	2.89037	0.292105	28.1849	0.176511	0	1	0	0.766654	1.94591	F	0.436
600306	2010	15.3439	0.001244	6	2.48491	0.308082	14.0722	0.332036	0	1	0	0.767478	2.48491	F	0.3525
996	2010	0	0.125113	9	2.48491	0.251379	23.5045	0.14787	1	1	0	0.0882742	2.07944	F	0.236
601607	2010	18.388	0.051314	9	0.693147	0.48531	28.4216	0.078145	0	0	1	0.454948	2.19722	F	0.867813
2441	2010	14.1119	0.070145	7	0.693147	0.16933	38.8675	0.060862	1	0	0	0.304808	2.19722	F	0.4925
2264	2010	16.3006	0.049068	7	1.38629	0.063978	42.5489	0.107444	0	0	0	0.588934	1.94591	F	0.275
600051	2010	17.0652	0.039802	9	2.70805	0.347903	29.9	0.097935	0	1	0	0.647677	1.60944	F	0.205
600713	2010	15.9267	-0.020329	7	2.77259	0.028637	21.0008	0.058957	0	1	0	0.849507	2.19722	F	0.295
600386	2010	15.0955	0.08919	7	2.3979	0.595067	55	0.149521	0	0	0	0.343463	2.19722	F	0.3825
600387	2010	14.1886	0.001156	7	2.07944	0.386488	22.1013	0.134094	0	0	0	0.484266	2.56495	F	0.185
600250	2010	15.3655	-0.042423	7	2.3979	0.511064	34.99	0.261962	0	1	0	0.894039	1.94591	F	0.2225
2462	2010	11.9184	0.040428	7	0.693147	0.645069	17.4485	0.141694	0	1	1	0.309378	2.3979	F	0.3325
600774	2010	0	0.006323	7	2.77259	0.324069	26.5867	0.656236	0	1	0	0.61217	2.19722	F	0.505
2251	2010	15.9962	0.050203	7	1.38629	0.514683	55.6681	0.338864	1	1	0	0.663188	1.94591	F	0.6725
600778	2010	14.2453	0.023238	7	2.77259	0.573821	17.706	0.146403	0	0	1	0.777619	2.19722	F	0.6525
600739	2010	17.6416	0.169835	7	2.77259	0.324051	12.4487	0.087227	0	0	0	0.291211	1.94591	F	0.375
600278	2010	15.5101	0.046304	7	2.48491	0.660075	72.4322	0.149492	0	1	0	0.496067	2.19722	F	0.1375
600532	2010	15.926	-0.090922	6	2.30259	0.363246	20.3813	0.441741	0	0	0	0.764675	2.19722	F	0.143333
600710	2010	15.5504	0.052826	7	2.77259	0.3786	32.5467	0.160329	0	0	1	0.342604	2.19722	F	0.305
600272	2010	15.2321	0.040077	7	2.3979	0.456931	13.7481	0.199472	0	0	0	0.647284	2.19722	F	0.263333
600829	2010	17.7542	0.101064	9	2.89037	0.784884	44.8212	0.249883	1	0	1	0.496425	2.07944	F	0.3825
600653	2010	16.1675	0.024147	9	3.09104	0.189807	11.2965	0.244207	0	1	1	0.666413	2.30259	F	0.315
600865	2010	14.7944	0.017378	6	2.89037	0.521533	35.689	0.050269	1	0	0	0.620873	2.19722	F	0.3225
34	2010	13.9288	0.079965	7	2.89037	0.424098	21.8751	0.177294	1	0	0	0.589127	1.94591	F	0.074
501	2010	16.2776	0.045939	7	2.99573	0.784325	20.1657	0.393327	0	0	0	0.769568	2.3979	F	0.546
2356	2010	15.2229	0.017547	7	0.693147	0.192983	63.75	0.081704	0	0	0	0.251672	2.19722	F	0.08
601866	2010	17.7604	-0.054652	8	1.60944	0.727391	45.8939	0.610616	0	0	1	0.455589	2.70805	G	0.336667
582	2010	14.7965	0.04201	4	2.83321	0.099283	40.7852	0.495716	0	0	0	0.599658	2.19722	G	0.33
2040	2010	12.2061	0.042703	6	1.94591	0.652353	63.3845	0.366146	0	0	0	0.374885	2.19722	G	0.65
429	2010	12.8256	0.018968	6	2.63906	0.28987	40.8315	0.344287	0	0	1	0.597053	2.3979	G	0.384
900	2010	17.5365	0.101017	8	2.56495	0.365711	27.188	0.098878	0	1	0	0.360907	2.19722	G	0.306
600009	2010	14.6768	0.085369	6	2.63906	0.48726	53.2538	0.639058	0	0	0	0.181252	2.19722	G	0.675
601008	2010	10.4631	0.036361	8	1.60944	0.587635	48.8064	0.494801	0	1	1	0.339438	2.19722	G	0.383333
600029	2010	18.8459	0.046797	8	2.19722	0.710046	42.2207	0.674238	0	1	1	0.708812	2.3979	G	0.8325
600368	2010	15.3378	0.023794	6	2.48491	0.543174	33.9569	0.712862	0	1	0	0.710319	2.48491	G	0.38
600350	2010	15.2711	0.084784	6	2.30259	0.564653	71.2068	0.452977	0	1	0	0.291421	2.3979	G	0.71
905	2010	17.0722	0.056303	6	2.56495	0.568861	55.1254	0.273495	0	0	0	0.401826	2.19722	G	0.49
601872	2010	14.2917	0.009938	6	1.79176	0.686829	51.168	0.712862	0	0	1	0.426177	2.30259	G	0.65
600119	2010	15.3809	0.024706	6	2.63906	0.563671	38.6133	0.243921	0	1	1	0.371695	2.19722	G	0.405
2468	2010	15.7133	0.006757	6	0.693147	0.294112	31.8975	0.186672	0	0	0	0.412562	2.19722	G	0.1675
600794	2010	13.1712	0.09245	6	2.70805	0.630309	29.998	0.240607	0	1	1	0.661839	2.19722	G	0.4975
600221	2010	19.6241	0.034863	6	2.56495	0.753676	41.6046	0.384143	0	0	1	0.820765	1.94591	G	0.85
600125	2010	17.475	0.122597	8	2.63906	0.543553	15.8982	0.34761	0	1	1	0.102912	2.19722	G	0.4825
99	2010	14.9904	0.052258	6	2.48491	0.513456	46.6457	0.619194	0	1	1	0.3603	2.70805	G	0.518
600787	2010	15.4431	0.036894	6	2.70805	0.330315	45.7473	0.155231	0	1	1	0.613715	2.19722	G	0.5525
600017	2010	0	0.047888	8	1.79176	0.619054	37.6573	0.573986	0	0	0	0.345709	2.3979	G	0.32
600650	2010	14.9885	0.096524	6	2.94444	0.585703	38.5393	0.331772	0	1	0	0.231591	2.3979	G	0.5675
600233	2010	13.5765	0.113298	6	2.48491	0.28166	40.3218	0.147842	0	0	0	0.104588	2.19722	G	0.48
88	2010	0	0.086654	8	2.70805	0.70741	67.3695	0.035529	0	1	0	0.0770735	2.19722	G	0.556
600026	2010	17.3494	0.020911	8	2.30259	0.776316	46.3644	0.645688	0	0	1	0.528161	2.19722	G	0.47
755	2010	14.3412	0.000517	6	2.70805	0.426011	27.7908	0.436192	0	0	1	0.676658	2.56495	G	0.364
600115	2010	0	0.043688	8	2.70805	0.483837	42.8445	0.637751	0	1	1	0.802652	2.07944	G	0.74
601000	2010	15.2957	0.045816	6	0.693147	0.633439	47.1004	0.61631	0	0	0	0.486288	2.70805	G	0.496667
2357	2010	15.1297	0.108956	5	0.693147	0.001579	39.8563	0.222654	0	0	0	0.300058	2.19722	G	0.275
520	2010	17.0632	-0.100043	6	2.94444	0.281236	26.7193	0.591275	0	0	1	0.894039	2.19722	G	0.072
600561	2010	17.7153	0.05094	6	2.30259	0.498896	35.3626	0.41792	0	0	0	0.679312	2.19722	G	0.425
600012	2010	14.5916	0.092523	8	2.19722	0.762985	31.266	0.074236	0	1	0	0.350824	2.19722	G	0.867813
828	2010	14.0832	0.071143	6	2.70805	0.718154	41.5358	0.540445	0	0	0	0.363069	1.94591	G	0.362
601188	2010	0	0.044268	8	0.693147	0.357032	49.1925	0.607211	0	1	1	0.12396	2.19722	G	0.386667
601919	2010	19.7409	-0.056142	6	1.60944	0.756695	52.0061	0.390594	0	1	1	0.681329	2.30259	G	0.29
601018	2010	0	0.075261	8	0.693147	0.421369	74.451	0.36299	0	1	0	0.224595	2.48491	G	0.866667
600018	2010	17.0272	0.069576	6	1.79176	0.872362	40.8017	0.434639	0	0	0	0.383315	2.19722	G	0.466667
600676	2010	16.0138	0.048963	6	2.94444	0.549841	49.1785	0.366098	0	0	0	0.495686	2.19722	G	0.4175
600897	2010	0	0.154228	6	2.77259	0.730501	67.9964	0.493004	0	0	0	0.0838954	2.3979	G	0.665
600428	2010	16.5903	0.012727	8	2.30259	0.618386	50.516	0.567684	0	0	1	0.49348	2.07944	G	0.4125
600106	2010	0	0.063063	6	2.70805	0.353408	14.9783	0.067867	0	1	0	0.665412	2.19722	G	0.3075
600377	2010	13.6171	0.09772	8	2.3979	0.872362	54.4406	0.04551	0	1	1	0.2667	2.3979	G	0.8075
601333	2010	15.2045	0.055962	8	1.79176	0.609558	37.1206	0.712862	0	1	1	0.211751	2.19722	G	0.867813
600548	2010	0	0.037366	8	2.3979	0.864779	32.4383	0.049387	0	1	0	0.573429	2.48491	G	0.867813
2352	2010	16.1631	0.040069	6	0.693147	0.034019	46.1361	0.180276	0	1	0	0.304932	2.19722	G	0.2775
601111	2010	20.2513	0.045566	8	1.79176	0.679439	39.7624	0.58698	0	1	1	0.714398	2.48491	G	0.863333
601006	2010	0	0.124296	8	1.79176	0.77868	61.6952	0.698479	0	1	1	0.332378	2.3979	G	0.867813
601880	2010	16.0539	0.027875	8	0.693147	0.116659	54.4226	0.438362	0	1	0	0.498059	2.19722	G	0.666667
600575	2010	15.2445	0.020035	6	2.19722	0.533923	32.0217	0.091273	0	1	0	0.827951	2.3979	G	0.2675
885	2010	15.5491	0.069051	6	2.56495	0.230057	66.2985	0.641947	0	1	1	0.596891	1.94591	G	0.34
600190	2010	14.9011	0.032374	6	2.56495	0.636974	19.7324	0.68161	0	1	0	0.493226	2.3979	G	0.5875
601518	2010	15.4249	0.084039	8	0.693147	0.364537	49.1925	0.712862	0	1	0	0.192094	1.94591	G	0.005
600004	2010	17.009	0.068646	8	2.19722	0.650336	61.9645	0.712862	0	1	0	0.333742	2.30259	G	0.675
600798	2010	15.0417	0.005256	8	2.70805	0.565288	41.9046	0.308042	0	0	0	0.63394	2.48491	G	0.465
548	2010	0	0.032575	6	2.94444	0.134693	30.312	0.13664	0	1	0	0.277067	2.19722	G	0.4175
2492	2010	14.3461	0.056315	6	0.693147	0.454869	50.25	0.448402	0	0	0	0.223722	1.94591	G	0.39
600033	2010	0	0.029277	8	2.3979	0.081106	36.1597	0.712862	0	1	0	0.560853	2.19722	G	0.1875
600035	2010	11.0509	0.030945	6	2.07944	0.686467	40.3656	0.031854	0	1	0	0.62587	2.19722	G	0.3475
600269	2010	19.3593	0.051934	8	2.48491	0.570041	51.9762	0.589834	0	1	0	0.535359	2.56495	G	0.465
89	2010	15.6561	0.072818	8	2.63906	0.583381	61.3556	0.278137	0	1	0	0.251293	2.19722	G	0.68
600279	2010	0	0.018919	6	2.48491	0.190327	49.4802	0.48415	0	1	0	0.647702	2.19722	G	0.435
2320	2010	16.9082	0.106775	6	1.09861	0.475808	53.7274	0.14623	0	0	0	0.0646714	2.3979	G	0.2925
600020	2010	16.0987	0.009827	8	2.19722	0.467091	45.0888	0.595664	0	0	0	0.790549	2.3979	G	0.24
2120	2010	16.1544	0.026552	6	1.60944	0.148604	37.7607	0.329934	0	1	0	0.576724	2.19722	G	0.115
2261	2010	16.4496	0.08234	7	1.38629	0.232894	22.8714	0.064314	0	0	0	0.105248	2.19722	I	0.3375
2235	2010	14.3765	0.009066	4	1.38629	0.126247	39.7936	0.281631	0	1	0	0.403449	1.94591	I	0.1
600358	2010	0	-0.055903	7	2.48491	0.417574	17.0269	0.303527	0	1	1	0.518911	2.19722	I	0.2575
600037	2010	19.5375	0.025124	8	2.3979	0.542083	44.9769	0.504551	0	1	1	0.52149	2.63906	I	0.515
948	2010	16.5114	0.051454	7	2.56495	0.395167	28.3407	0.12485	0	0	0	0.401474	2.3979	I	0.234
2331	2010	15.4531	0.055752	8	0.693147	0.051761	16.0099	0.085018	0	0	0	0.268991	2.19722	I	0.4475
600226	2010	16.0772	0.04407	6	2.56495	0.480343	39.28	0.399337	1	1	0	0.390363	2.19722	I	0.1825
2380	2010	15.9177	0.044176	6	0.693147	0.045462	30.1603	0.095834	0	0	0	0.0806616	2.07944	I	0.215
600637	2010	15.9227	0.114128	6	2.94444	0.601385	41.9206	0.076627	0	1	1	0.143851	2.19722	I	0.2425
2316	2010	13.7861	0.025727	7	1.09861	0.251378	38.2425	0.071203	1	1	0	0.362342	2.19722	I	0.14
2530	2010	14.2424	0.062148	7	0.693147	0.368776	38.6418	0.213962	1	1	0	0.254924	2.19722	I	0.3625
158	2010	16.634	0.010809	6	2.48491	0.491252	48.0641	0.283067	0	0	1	0.543603	2.19722	I	0.396
2322	2010	15.6098	0.078849	6	1.09861	0.145772	38.4108	0.207999	1	1	0	0.069931	2.19722	I	0.3725
600845	2010	17.6543	0.087661	9	2.89037	0.87183	55.504	0.039008	0	0	1	0.535865	2.19722	I	0.42
2232	2010	17.1682	0.039645	7	1.38629	0.604465	48.6734	0.169924	0	1	1	0.358068	2.19722	I	0.46
600536	2010	0	0.042461	6	2.30259	0.447025	54.2575	0.103287	0	0	1	0.562936	2.19722	I	0.4125
600289	2010	15.5112	0.068946	6	2.48491	0.301876	19.5594	0.154828	0	1	0	0.343907	2.63906	I	0.195
2421	2010	14.7032	0.054255	7	0.693147	0.593463	29.9012	0.075837	1	1	0	0.266108	2.19722	I	0.445
2368	2010	0	0.056747	8	0.693147	0.186729	43.8198	0.009489	0	0	1	0.466318	2.19722	I	0.325
997	2010	16.7841	0.035763	8	2.48491	0.389636	36.0595	0.061595	0	0	0	0.423528	2.07944	I	0.244
2464	2010	13.9566	0.061927	7	0.693147	0.026339	66.6667	0.130364	1	0	0	0.0898881	2.19722	I	0.405
2238	2010	16.9581	0.061141	7	1.38629	0.857479	59.3655	0.363397	1	0	1	0.280007	2.3979	I	0.4475
600050	2010	18.5862	0.009134	8	2.30259	0.730227	61.0463	0.709747	0	1	1	0.545039	2.07944	I	0.6675
2315	2010	16.9818	0.087695	6	1.09861	0.09764	59.2719	0.01399	1	0	0	0.126834	2.19722	I	0.605
600571	2010	16.6881	0.062629	7	2.30259	0.389175	21.2222	0.087938	0	1	0	0.368599	2.19722	I	0.255
600476	2010	15.0256	0.015125	7	2.19722	0.493458	32.9847	0.153577	0	0	1	0.357524	2.48491	I	0.325
2447	2010	17.8169	0.074849	7	0.693147	0.04496	48.5075	0.455252	1	1	0	0.407922	1.94591	I	0.46
2065	2010	16.2183	0.12543	6	1.79176	0.742653	23.0435	0.063866	0	0	0	0.324285	2.30259	I	0.615
606	2010	17.0587	-0.015621	7	2.77259	0.182249	15.2468	0.388637	0	0	0	0.388075	2.19722	I	0.144
600602	2010	15.5237	0.053512	6	3.09104	0.419193	30.0733	0.030305	0	0	0	0.12745	2.19722	I	0.0266667
2359	2010	16.2899	0.025	6	0.693147	0.070964	24.084	0.285508	0	1	0	0.362463	2.19722	I	0.15
2230	2010	17.4057	0.092643	8	1.38629	0.610563	9.5174	0.129657	1	1	0	0.171477	2.3979	I	0.61
2474	2010	15.8372	0.091432	8	0.693147	0.494872	32.7958	0.028268	1	1	0	0.0646714	2.19722	I	0.6
2253	2010	15.9275	0.059689	7	1.38629	0.501227	10.6374	0.061111	0	0	0	0.129123	2.19722	I	0.525
2410	2010	14.3123	0.134144	7	0.693147	0.570031	19.9328	0.048505	0	0	0	0.0956456	2.19722	I	0.4425
2268	2010	16.3376	0.115186	7	1.38629	0.582126	34.8296	0.032834	0	0	1	0.20974	1.94591	I	0.3925
600570	2010	16.687	0.149996	7	2.19722	0.670986	21.3778	0.050887	0	0	0	0.253554	2.30259	I	0.47
600640	2010	0	0.002961	6	2.94444	0.229504	50.0198	0.147841	0	1	1	0.0646714	2.07944	I	0.0333333
2123	2010	16.6018	0.089946	7	1.60944	0.677418	15.4907	0.119024	1	1	0	0.387469	2.19722	I	0.59
600718	2010	18.4711	0.053442	8	2.77259	0.570134	17.6248	0.176069	0	1	0	0.3672	2.19722	I	0.435
2247	2010	14.2108	0.066057	7	1.38629	0.472864	38.3982	0.297219	0	1	0	0.217834	1.79176	I	0.105
600636	2010	16.1919	0.187313	6	2.94444	0.338112	31.5286	0.295939	0	0	1	0.456408	2.19722	I	0.24
2063	2010	15.7394	0.187313	9	1.79176	0.807183	13.4752	0.071349	0	1	0	0.116626	2.19722	I	0.405
600446	2010	15.1713	0.056363	7	2.19722	0.083516	11.8877	0.080706	0	0	0	0.471575	2.07944	I	0.33
600767	2010	14.5334	0.028818	6	2.77259	0.369413	29.034	0.039529	1	0	0	0.54192	2.19722	I	0.0433333
600070	2010	15.1415	0.047663	6	2.70805	0.274741	25.7489	0.283161	0	1	0	0.511075	1.79176	I	0.25
600728	2010	16.0361	0.062729	6	2.77259	0.207082	22.9073	0.085356	0	1	0	0.55417	2.19722	I	0.22
2298	2010	15.3638	0.0505	6	1.09861	0.571559	29.5356	0.157822	1	1	0	0.608611	2.19722	I	0.4175
2131	2010	17.0905	0.065774	7	1.60944	0.284331	27.1131	0.221638	1	1	0	0.426282	2.19722	I	0.3175
2197	2010	15.6089	0.064959	6	1.60944	0.027543	31.1789	0.161608	1	0	0	0.512704	1.94591	I	0.155
503	2010	13.716	0.013389	8	2.99573	0.106221	23.8093	0.05818	0	0	0	0.111885	1.94591	I	0.325
2168	2010	17.0626	0.050517	5	1.60944	0.120295	26.4749	0.221673	0	1	0	0.155095	1.94591	I	0.3325
600652	2010	17.3969	0.022837	7	3.09104	0.095346	9.5174	0.190283	0	0	0	0.454574	2.19722	I	0.3325
2405	2010	16.6353	0.116375	7	0.693147	0.59646	23.5675	0.030205	0	0	1	0.108054	2.63906	I	0.6475
600131	2010	16.1972	0.051964	6	2.63906	0.403076	23.9183	0.551974	0	0	1	0.683868	2.3979	I	0.27
600804	2010	13.1224	0.026523	7	2.89037	0.367121	9.5174	0.22543	0	1	0	0.451024	2.19722	I	0.2925
2373	2010	14.6026	0.013519	6	0.693147	0.269386	26.6357	0.032266	0	0	0	0.276673	2.19722	I	0.0875
600588	2010	17.6901	0.100857	9	2.3979	0.800844	29.0814	0.145711	1	1	0	0.445752	1.79176	I	0.755
889	2010	11.5139	0.044206	7	2.70805	0.451929	29.8962	0.134999	0	1	0	0.536423	2.19722	I	0.454
2467	2010	14.9895	0.059931	7	0.693147	0.225581	20.7222	0.042559	0	1	0	0.0983756	1.94591	I	0.2675
2417	2010	15.4545	0.043356	7	0.693147	0.303871	18.1725	0.033117	1	1	0	0.432298	1.94591	I	0.335
600654	2010	14.5454	0.049901	6	3.09104	0.171097	14.7913	0.095784	0	0	0	0.374472	2.19722	I	0.0475
2148	2010	0	0.025081	7	1.60944	0.126871	25.1305	0.101015	1	0	0	0.0646714	2.19722	I	0.2875
839	2010	15.7972	0.014822	8	2.70805	0.482239	41.4174	0.29089	0	0	1	0.457668	2.70805	I	0.404
600410	2010	14.4734	0.058185	7	2.07944	0.077766	9.8964	0.048402	0	0	0	0.418569	2.19722	I	0.4175
2453	2010	14.5817	0.064829	6	0.693147	0.353836	48.6563	0.273698	0	1	0	0.302473	2.19722	I	0.4075
600756	2010	13.7692	0.01064	7	2.77259	0.320981	22.1997	0.006602	0	0	0	0.350592	1.79176	I	0.12
2279	2010	14.9885	0.088911	7	1.09861	0.004133	25.7016	0.209325	1	0	0	0.0646714	2.07944	I	0.19
2093	2010	15.8965	0.062964	8	1.79176	0.098715	27.0791	0.062657	0	1	0	0.403164	1.79176	I	0.2875
835	2010	10.8198	0.005118	6	2.56495	0.118412	11.8144	0.202403	1	1	0	0.328812	2.19722	I	0.222
600406	2010	16.3543	0.142096	7	2.19722	0.790531	35.2457	0.060842	0	0	1	0.511291	2.48491	I	0.505
2401	2010	14.6784	0.053491	7	0.693147	0.148177	55.8057	0.031796	0	1	1	0.304631	1.94591	I	0.2425
2174	2010	15.1603	0.001614	8	1.60944	0.49352	46.7068	0.358967	0	1	0	0.495141	2.19722	I	0.265
682	2010	15.9217	0.021314	6	2.70805	0.206849	19.7371	0.155877	1	0	0	0.226445	2.19722	I	0.434
2439	2010	15.9614	0.048788	7	0.693147	0.615099	38.9948	0.194297	1	1	0	0.157839	1.94591	I	0.4975
600831	2010	16.3255	0.042014	7	2.89037	0.525948	36.073	0.712862	0	1	1	0.559019	2.07944	I	0.493333
4	2010	0	0.04683	6	3.04452	0.366657	26.0961	0.186543	0	0	0	0.294935	2.07944	I	0.0975
2212	2010	14.8277	0.080138	6	1.38629	0.102428	62.4745	0.152931	0	1	0	0.105619	2.19722	I	0.385
600850	2010	17.4668	0.03977	7	2.89037	0.517963	44.621	0.019547	0	0	1	0.630017	2.19722	I	0.3025
2095	2010	15.1082	0.062224	7	1.79176	0.622658	48.75	0.14396	1	0	0	0.132923	2.19722	I	0.2475
600986	2010	14.9866	-0.002675	5	2.07944	0.34071	18.3689	0.055677	0	0	0	0.718379	1.94591	I	0.28
2425	2010	14.5094	0.057399	7	0.693147	0.063019	50.8411	0.214684	1	1	0	0.140017	2.19722	I	0.2975
2195	2010	15.753	0.155876	7	1.60944	0.547764	17.9373	0.290363	1	0	0	0.0961013	2.19722	I	0.6225
600797	2010	17.1938	0.030089	8	2.70805	0.183843	16.0564	0.080349	0	0	1	0.560588	2.3979	I	0.47
2153	2010	14.8074	0.187313	8	1.60944	0.421881	63	0.100764	1	0	0	0.135856	1.79176	I	0.575
600048	2010	0	0.037778	7	1.79176	0.748017	42.1395	0.004819	0	1	1	0.784301	2.19722	K	0.42
926	2010	16.0482	0.023505	7	2.56495	0.320949	26.0206	0.095128	0	1	0	0.658597	2.19722	K	0.402
600159	2010	0	0.096017	7	2.63906	0.497303	35.9785	0.022793	0	0	0	0.35091	1.94591	K	0.0275
2314	2010	13.3068	0.026738	7	1.09861	0.112624	48.7724	0.422069	0	0	0	0.507603	2.19722	K	0.11
2285	2010	14.9345	0.096122	7	1.09861	0.567277	48.015	0.118812	0	0	0	0.208346	2.19722	K	0.485
502	2010	11.5129	0.081304	7	2.99573	0.230605	22.6515	0.074247	0	0	0	0.406705	2.19722	K	0.25
600466	2010	15.9086	0.037656	6	2.3979	0.156538	14.9249	0.346245	0	0	0	0.134405	2.07944	K	0.3175
36	2010	11.9184	0.025419	7	2.89037	0.324519	31.3242	0.03238	0	0	1	0.40477	2.19722	K	0.13
2305	2010	15.0683	0.060632	7	1.09861	0.118868	50.4592	0.0015935	0	1	0	0.642331	2.19722	K	0.4325
600067	2010	14.493	0.088037	9	2.70805	0.515633	22.8705	0.04133	0	1	0	0.622476	2.19722	K	0.3725
600340	2010	0	0.046388	7	2.19722	0.394615	68.879	0.007767	0	1	0	0.854646	2.19722	K	0.165
600807	2010	0	0.022933	7	2.89037	0.480456	32.7913	0.022218	0	0	0	0.726176	2.19722	K	0.19
600246	2010	17.5381	0.041818	9	2.48491	0.546947	51.1558	0.003423	0	0	0	0.666019	2.3979	K	0.5425
558	2010	0	0.011226	7	2.89037	0.737664	65.9345	0.060113	0	1	0	0.781555	2.19722	K	0.154
600510	2010	14.7933	0.030169	8	2.30259	0.173148	55.8181	0.061051	0	0	0	0.584081	2.19722	K	0.1925
600393	2010	0	0.00233	7	2.3979	0.474322	48.8405	0.022036	0	1	0	0.677914	2.19722	K	0.2425
537	2010	0	0.14278	7	2.94444	0.361245	20.0174	0.0015935	0	0	1	0.543696	2.19722	K	0.182
600007	2010	0	0.020664	7	2.56495	0.872362	74.8946	0.154307	0	1	1	0.52845	2.48491	K	0.585
600736	2010	15.8899	0.020974	9	2.77259	0.464367	40.5655	0.078958	0	0	1	0.756725	2.19722	K	0.3875
600641	2010	15.4152	0.017038	7	2.94444	0.518638	50.5446	0.004568	0	1	0	0.615014	2.19722	K	0.1175
600565	2010	13.9479	0.01466	7	2.30259	0.381514	36.0157	0.020823	0	0	0	0.718547	1.60944	K	0.305
600692	2010	16.6728	0.009622	5	2.94444	0.069282	32.5052	0.077659	0	1	0	0.604716	1.79176	K	0.1375
42	2010	0	0.044643	7	2.89037	0.746041	29.7496	0.013544	0	0	0	0.646232	2.19722	K	0.28
600185	2010	11.8559	0.022055	6	2.56495	0.362906	51.9396	0.003896	1	1	0	0.824615	2.19722	K	0.1475
600503	2010	0	0.110367	7	2.30259	0.490379	44.0791	0.0015935	0	0	0	0.574577	1.94591	K	0.2225
600649	2010	17.4801	0.041415	8	2.94444	0.626378	55.6146	0.038248	0	0	0	0.510409	2.3979	K	0.5775
600173	2010	11.1395	0.040703	8	2.56495	0.495195	43.3159	0.005392	0	1	0	0.461877	2.19722	K	0.3725
600823	2010	17.6707	0.037445	7	2.89037	0.755407	47.6681	0.032067	0	1	0	0.608553	2.19722	K	0.5825
6	2010	0	0.052165	9	2.99573	0.433039	19.932	0.0015935	0	0	0	0.652855	2.19722	K	0.248
732	2010	14.8612	0.044825	8	2.70805	0.195466	74.8946	0.006255	1	0	0	0.699099	1.94591	K	0.045
600791	2010	0	0.064123	7	2.70805	0.548078	45.2622	0.004096	0	1	0	0.684561	1.94591	K	0.2525
402	2010	15.9074	0.034454	9	2.77259	0.497114	26.5473	0.045666	0	1	0	0.690309	2.19722	K	0.668
600376	2010	13.7256	0.030944	7	2.3979	0.850304	47.8365	0.015226	0	1	0	0.793642	2.3979	K	0.545
918	2010	14.8218	0.007382	7	2.56495	0.705405	28.4648	0.028946	0	0	1	0.769933	2.19722	K	0.328
600708	2010	16.8184	0.037983	7	2.77259	0.423401	35.8106	0.316399	0	0	0	0.615356	2.19722	K	0.395
667	2010	0	0.015215	9	2.77259	0.44158	15.5817	0.024188	0	1	0	0.502322	2.19722	K	0.2
600223	2010	14.7318	0.013066	7	2.48491	0.359901	52.623	0.0015935	0	0	0	0.894039	1.60944	K	0.2575
631	2010	0	0.049029	7	2.77259	0.123398	73.6479	0.002087	0	0	0	0.786991	2.19722	K	0.396
600322	2010	18.4284	0.03295	8	2.3979	0.320337	25.1118	0.012206	0	0	0	0.609512	2.56495	K	0.42
600848	2010	15.7265	0.004628	7	2.89037	0.656088	26.3869	0.160604	0	1	0	0.886704	2.48491	K	0.4475
2377	2010	14.4574	0.029579	7	0.693147	0.259493	47.4766	0.055153	0	1	0	0.452555	2.19722	K	0.1525
600077	2010	13.4334	0.029547	6	2.70805	0.061083	55.8554	0.005865	0	1	0	0.716205	1.94591	K	0.29
600606	2010	15.5997	0.036344	7	2.99573	0.392051	38.964	0.074448	0	1	0	0.624422	2.19722	K	0.5925
2	2010	0	0.03916	9	3.04452	0.437155	14.7255	0.005388	0	1	1	0.770997	2.3979	K	0.867813
573	2010	0	0.024238	7	2.89037	0.20166	16.5163	0.024476	0	0	0	0.410128	1.60944	K	0.364
2133	2010	0	0.048821	9	1.60944	0.136149	22.5226	0.003367	0	1	0	0.680357	2.19722	K	0.4275
600266	2010	0	0.059173	8	2.56495	0.784482	50.4095	0.003212	0	1	0	0.703484	2.3979	K	0.4575
600675	2010	16.0412	0.035449	7	2.94444	0.435947	36.1677	0.006407	0	1	0	0.75361	2.19722	K	0.235
671	2010	15.8357	0.021754	8	2.77259	0.490836	24.4365	0.002082	0	1	0	0.670823	1.94591	K	0.206
600638	2010	16.8711	0.034032	7	2.94444	0.235169	13.4815	0.002321	0	1	1	0.535444	2.19722	K	0.37
600683	2010	16.7287	0.006205	7	2.94444	0.296124	29.8065	0.005567	0	1	0	0.818752	2.19722	K	0.2575
909	2010	15.3515	0.013356	6	2.56495	0.526158	52.2653	0.012928	1	0	0	0.786933	2.19722	K	0.338
600773	2010	0	0.044828	7	2.77259	0.029442	60.2464	0.0015935	0	0	0	0.852848	2.07944	K	0.335
600657	2010	15.3741	0.04124	8	2.94444	0.755863	54.7491	0.011105	0	0	1	0.554047	2.07944	K	0.1775
2244	2010	16.4101	0.022498	8	1.38629	0.798439	53.3077	0.013093	0	1	0	0.805954	1.94591	K	0.4975
656	2010	17.1533	0.028444	7	2.77259	0.68998	21.8236	0.004392	1	1	0	0.855081	2.19722	K	0.302
600748	2010	16.6154	0.024516	8	2.77259	0.697034	63.65	0.001616	0	1	1	0.645119	1.94591	K	0.3575
600225	2010	12.6153	0.025713	6	2.48491	0.142359	59.6669	0.023362	0	0	1	0.87139	2.19722	K	0.2775
69	2010	15.0939	0.052361	8	2.70805	0.402923	56.5198	0.185368	0	1	1	0.711698	2.3979	K	0.376
600895	2010	13.1083	0.026379	8	2.77259	0.60803	53.5822	0.008076	0	1	0	0.628412	1.94591	K	0.3775
600684	2010	0	0.079431	7	2.94444	0.372392	27.1122	0.0015935	0	0	0	0.604838	2.3979	K	0.3525
517	2010	15.6088	0.039198	7	2.94444	0.114332	74.8946	0.0015935	1	1	0	0.776253	2.19722	K	0.19
600665	2010	0	0.029817	7	2.94444	0.616524	56.5151	0.016255	0	1	1	0.74154	2.3979	K	0.2975
736	2010	0	0.028288	7	2.70805	0.478195	53.3188	0.005416	0	0	1	0.385857	2.19722	K	0.0775
600555	2010	14.8471	0.024652	7	2.3979	0.455802	13.77	0.049837	0	1	0	0.369395	2.19722	K	0.2225
29	2010	0	0.031272	7	2.94444	0.723668	63.5475	0.018825	0	0	0	0.567289	2.19722	K	0.366
600639	2010	16.9442	0.057105	7	2.94444	0.72621	43.82	0.015089	0	1	0	0.492343	2.19722	K	0.73
600325	2010	14.6467	0.034503	8	2.07944	0.419477	21.9149	0.022982	0	1	0	0.691581	2.3979	K	0.4525
600622	2010	0	0.044709	7	2.99573	0.348368	12.1324	0.006015	1	0	0	0.617471	2.19722	K	0.275
2016	2010	0	0.048123	7	2.07944	0.093569	67.086	0.051184	0	0	0	0.506655	2.19722	K	0.23
2147	2010	16.2972	0.079906	7	1.60944	0.1619	18.2422	0.2412	1	0	0	0.188511	2.30259	K	0.23
797	2010	15.715	0.015378	9	2.70805	0.533307	31.5052	0.013709	0	1	1	0.729406	2.19722	K	0.362
600663	2010	16.6022	0.035538	7	2.94444	0.84344	57.6413	0.018574	0	0	0	0.547811	2.07944	K	0.72
600215	2010	13.9978	0.000731	7	2.56495	0.341984	21.8774	0.015108	0	1	0	0.386308	2.30259	K	0.316667
600658	2010	15.3562	0.091362	9	2.94444	0.271208	69.985	0.008843	0	0	1	0.429733	1.94591	K	0.1175
600208	2010	20.0194	0.04124	8	2.56495	0.83463	62.1515	0.01427	0	0	0	0.678498	2.19722	K	0.3825
514	2010	17.255	0.042746	7	2.94444	0.682789	63.8437	0.169843	0	0	0	0.456428	1.94591	K	0.4
886	2010	0	0.05243	7	2.63906	0.251947	20.0511	0.0826	0	1	0	0.15648	2.19722	K	0.29
600162	2010	14.974	0.014025	7	2.63906	0.025263	52.8925	0.046897	0	1	0	0.781191	1.94591	K	0.3275
600533	2010	15.2018	0.031227	7	2.30259	0.501497	32.3258	0.002366	0	1	1	0.642557	1.94591	K	0.325
600716	2010	0	0.037782	7	2.77259	0.080948	60.4873	0.002555	0	1	0	0.712367	2.07944	K	0.205
600064	2010	0	0.025826	9	2.70805	0.434578	34.4609	0.008489	1	0	0	0.662416	1.79176	K	0.5075
560	2010	13.4063	0.022533	7	2.89037	0.464153	25.4273	0.065954	0	1	0	0.75425	1.94591	K	0.3
600743	2010	0	0.060059	7	2.77259	0.616126	46.0687	0.009101	0	1	0	0.722938	2.19722	K	0.24
838	2010	0	-0.023655	7	2.70805	0.563255	27.417	0.002393	0	0	0	0.741412	2.19722	K	0.154
718	2010	14.4693	0.046948	8	2.70805	0.594266	26.8074	0.025671	1	1	0	0.74768	2.3979	K	0.202
14	2010	11.5129	0.035961	7	2.99573	0.389052	32.0227	0.015931	0	0	1	0.663812	2.19722	K	0.14
608	2010	15.141	0.029938	7	2.77259	0.498589	29.1234	0.0039	0	1	0	0.511386	1.94591	K	0.408
668	2010	0	0.004362	7	2.77259	0.15828	39.2808	0.005099	0	1	0	0.213661	2.48491	K	0.14
11	2010	0	0.073569	6	2.99573	0.055933	54.3148	0.018577	0	0	0	0.676791	2.19722	K	0.274
601588	2010	0	0.017217	9	1.79176	0.54566	34.4815	0.06549	0	1	0	0.660242	1.94591	K	0.776667
616	2010	17.5228	0.03637	7	2.77259	0.355004	19.9811	0.030617	0	0	0	0.620365	1.94591	K	0.294
897	2010	0	-0.034028	9	2.56495	0.284838	23.2876	0.006227	0	0	1	0.73981	2.3979	K	0.1175
600082	2010	17.8983	0.026692	6	2.70805	0.323156	24.0669	0.015633	0	0	1	0.460132	2.19722	K	0.4475
2146	2010	15.1492	0.054256	7	1.60944	0.819995	38.6332	0.025346	0	1	0	0.748661	2.19722	K	0.5775
961	2010	17.2604	0.029591	7	2.48491	0.5552	72.6337	0.060188	1	0	0	0.794709	2.19722	K	0.45
600239	2010	10.9591	0.013486	7	2.56495	0.242369	30.862	0.001823	0	0	0	0.715581	1.79176	K	0.2975
2115	2010	15.8199	0.055915	6	1.60944	0.457659	21.5288	0.102126	0	0	0	0.477456	2.19722	L	0.5125
600826	2010	12.4088	0.023482	5	2.89037	0.546288	52.1736	0.028838	0	1	0	0.264479	1.94591	L	0.425
796	2010	12.3755	0.025435	6	2.70805	0.185708	17.3796	0.265872	0	0	0	0.532289	2.07944	L	0.18
861	2010	13.6467	0.115794	8	2.63906	0.322233	69.6214	0.165978	0	1	0	0.611312	1.94591	L	0.386
2400	2010	14.0074	0.056073	6	0.693147	0.417404	23.52	0.015291	0	0	0	0.428056	2.19722	L	0.4775
2010	2010	15.7455	0.066904	6	2.07944	0.183649	22.6126	0.144826	0	1	0	0.304144	2.19722	L	0.216
61	2010	18.4106	0.02761	8	2.70805	0.608923	21.5168	0.285148	0	1	0	0.564772	2.56495	L	0.398
600415	2010	15.7654	0.035624	6	2.30259	0.30471	26.5324	0.28364	0	1	0	0.56811	2.70805	L	0.71
2027	2010	13.5799	-0.059538	6	2.07944	0.006088	42.892	0.243693	1	0	0	0.336719	2.19722	L	0.098
600830	2010	16.6549	0.090684	6	2.89037	0.472243	12.0422	0.058854	0	0	1	0.222737	2.19722	L	0.4075
601888	2010	14.4163	0.108521	6	1.09861	0.613346	61.3461	0.071136	0	1	1	0.33083	2.07944	L	0.62
600113	2010	12.5749	0.102469	6	2.70805	0.492971	48.9661	0.030227	0	0	0	0.251266	1.60944	L	0.355
2344	2010	17.5731	0.115319	6	0.693147	0.509493	37.9435	0.051453	1	0	0	0.505906	2.19722	L	0.64
600138	2010	17.6144	0.059169	8	2.70805	0.585712	16.5617	0.174338	0	0	1	0.50806	2.30259	L	0.6925
600093	2010	13.2355	0.036133	6	2.70805	0.304225	30.2156	0.335447	0	1	0	0.432567	2.07944	L	0.3375
415	2010	17.5144	0.019726	7	2.77259	0.147274	44.9021	0.0015935	0	0	0	0.541802	2.19722	L	0.404
2127	2010	16.3967	0.024552	6	1.60944	0.533699	50.2906	0.373088	1	0	0	0.643311	2.19722	L	0.1725
2188	2010	14.5598	0.000282	6	1.60944	0.327333	10.9423	0.374348	0	0	0	0.18692	2.07944	L	0.2325
882	2010	14.1063	0.011172	6	2.63906	0.864425	39.475	0.022039	0	0	1	0.48575	2.19722	L	0.412
600790	2010	14.0261	0.033933	6	2.70805	0.150723	15.6438	0.014739	0	1	0	0.605222	2.19722	L	0.5125
600721	2010	15.7866	0.025459	4	2.77259	0.488333	48.7754	0.592142	0	1	0	0.751064	2.19722	M	0.06
710	2010	12.6281	0.000778	6	2.70805	0.598184	58.8638	0.214035	0	0	1	0.65515	1.94591	M	0.384
600629	2010	17.8442	0.027392	6	2.94444	0.732935	71.8674	0.193613	0	1	1	0.324224	1.94591	M	0.0566667
779	2010	13.9162	0.0175	6	2.70805	0.229502	14.1161	0.207023	1	1	0	0.25127	2.19722	M	0.3
600054	2010	14.1881	0.090427	6	2.70805	0.450306	41.9498	0.306873	0	1	1	0.416708	2.19722	N	0.5575
2034	2010	15.3757	0.097708	6	2.07944	0.099865	35.4198	0.22853	0	0	0	0.535959	2.19722	N	0.372
600593	2010	0	-0.004734	6	2.30259	0.529139	24.0261	0.451581	0	0	1	0.526517	2.19722	N	0.445
2266	2010	16.471	0.085424	6	1.38629	0.515164	41.0655	0.20526	1	1	0	0.374443	2.48491	N	0.585
2485	2010	0	0.089251	6	0.693147	0.606779	42.21	0.29201	0	1	0	0.122095	2.19722	N	0.6425
2033	2010	0	0.138634	8	2.07944	0.741593	20.8162	0.547996	0	1	1	0.304669	2.3979	N	0.718
600292	2010	16.7124	0.008292	6	2.48491	0.452005	54.6591	0.493443	0	0	1	0.59522	2.70805	N	0.4875
809	2010	11.8006	0.172968	6	2.63906	0.480608	12.0968	0.070109	0	1	0	0.399416	2.19722	N	0.0475
600475	2010	15.6575	0.03168	7	2.19722	0.594195	44.5533	0.234921	0	0	1	0.705978	1.79176	N	0.53
2310	2010	13.236	0.114265	5	1.09861	0.440772	53.8196	0.00994	1	0	0	0.523045	2.3979	N	0.41
967	2010	15.3394	0.046622	6	2.48491	0.421264	40.2116	0.141042	0	0	0	0.654647	1.94591	N	0.156
2059	2010	10.5967	0.03011	6	1.79176	0.31299	46.7233	0.24703	0	0	0	0.227513	2.19722	N	0.3675
978	2010	16.1865	0.026438	6	2.48491	0.525916	23.0634	0.385029	0	1	0	0.382271	2.3979	N	0.616
600749	2010	14.4514	0.011113	6	2.77259	0.480993	15.7154	0.132994	0	1	0	0.322517	2.19722	N	0.45
546	2010	0	0.052383	6	2.94444	0.15732	13.6492	0.005351	0	1	1	0.585151	1.94591	N	0.136
2159	2010	11.1798	0.035993	6	1.60944	0.591577	14.6361	0.429005	0	1	1	0.595585	2.19722	N	0.45
610	2010	13.5924	0.041361	6	2.77259	0.364543	32.2341	0.512331	0	0	0	0.344432	2.19722	N	0.374
888	2010	0	0.119094	6	2.70805	0.809126	39.6167	0.636849	0	1	1	0.252381	2.19722	N	0.712
803	2010	12.2061	0.011911	5	2.63906	0.171282	23.5072	0.072059	0	0	0	0.564662	2.07944	N	0.0175
600323	2010	12.7305	0.041162	8	2.48491	0.402238	28.2379	0.301485	0	1	0	0.540771	2.19722	N	0.57
600661	2010	14.6206	0.011556	6	2.94444	0.455159	38.4457	0.229341	0	0	1	0.49901	2.19722	P	0.28
600730	2010	14.3328	-0.008376	7	2.77259	0.354257	24.3733	0.129407	0	0	1	0.46639	2.19722	P	0.0533333
526	2010	0	0.02246	6	2.94444	0.376346	18.1813	0.003166	0	0	0	0.205193	1.94591	P	0.066
150	2010	8.0067	0.005288	5	2.48491	0.498472	48.4832	0.012505	0	1	0	0.528672	1.94591	Q	0.156
600896	2010	12.6115	0.004728	8	2.77259	0.304305	27.4898	0.477955	0	1	1	0.514009	2.19722	Q	0.3225
2044	2010	14.0008	0.102967	5	1.94591	0.449936	27.4	0.139226	0	0	0	0.301102	1.94591	Q	0.376
516	2010	9.90354	0.040461	7	2.94444	0.518732	20.8625	0.546945	0	0	0	0.644467	2.19722	Q	0.366
2219	2010	15.7014	0.118752	6	1.38629	0.115876	57.9229	0.241927	0	0	0	0.205792	2.19722	Q	0.14
2173	2010	14.4474	0.035486	6	1.60944	0.00875	45.1959	0.052986	0	1	0	0.485395	2.19722	Q	0.205
2524	2010	15.5903	0.033019	6	0.693147	0.003266	38.8452	0.186441	0	0	0	0.336179	2.19722	Q	0.2825
600052	2010	13.6315	0.034019	7	2.70805	0.540306	38.6619	0.055989	1	1	0	0.703628	2.19722	R	0.2
665	2010	12.4684	0.055822	6	2.77259	0.319708	23.3856	0.362062	0	0	0	0.685234	2.3979	R	0.292
2445	2010	0	0.038951	6	0.693147	0.154678	56.0976	0.058604	1	0	0	0.495572	1.60944	R	0.1975
601098	2010	16.833	0.074009	6	0.693147	0.148023	61.4582	0.10711	0	1	1	0.271378	2.19722	R	0.606667
600373	2010	16.5891	0.063666	6	2.30259	0.350907	73.9971	0.112506	0	0	0	0.482635	2.48491	R	0.41
600551	2010	16.2248	0.06712	7	2.30259	0.499496	58.2209	0.14987	0	1	0	0.265584	2.30259	R	0.453333
600880	2010	12.9131	0.152141	6	2.83321	0.424077	23.6151	0.2138	0	0	1	0.211031	2.19722	R	0.515
2343	2010	15.1798	0.068203	6	0.693147	0.146107	12.5681	0.215293	1	0	0	0.133081	2.3979	R	0.27
793	2010	15.7377	0.097261	7	2.70805	0.309326	19.6456	0.212554	0	0	1	0.316647	2.07944	R	0.274
600088	2010	14.5092	0.032634	6	2.70805	0.619111	54.3572	0.187159	0	1	1	0.540078	2.19722	R	0.396667
600576	2010	0	0.019715	6	2.19722	0.453589	44.4207	0.020202	1	0	0	0.417695	1.94591	R	0.18
600136	2010	0	0.076246	6	2.63906	0.446513	19.3907	0.534396	1	0	0	0.20249	1.94591	R	0.125
601999	2010	17.206	0.028237	6	1.60944	0.735121	70.6438	0.086464	0	1	0	0.321292	2.3979	R	0.306667
802	2010	14.7729	0.009782	6	2.63906	0.525589	27.4246	0.242594	0	0	0	0.151412	2.70805	R	0.446
601801	2010	15.5395	0.082989	6	0.693147	0.24927	74.8946	0.109432	0	1	0	0.214588	2.07944	R	0.456667
600825	2010	17.1949	0.034557	6	2.89037	0.631221	30.5807	0.084972	0	1	1	0.535834	2.19722	R	0.4225
2181	2010	14.2079	0.007681	6	1.60944	0.140784	37.7339	0.365904	0	1	1	0.138932	2.19722	R	0.2625
600229	2010	16.0888	0.004109	6	2.48491	0.358642	34.2577	0.376499	0	0	0	0.497719	2.30259	R	0.08
9	2010	16.9401	0.03228	6	3.04452	0.382339	11.9568	0.083846	1	1	0	0.650402	2.19722	S	0.27
600673	2010	17.3597	0.054284	6	2.94444	0.769185	51.7241	0.398729	0	0	0	0.533178	2.19722	S	0.5175
600212	2010	0	0.012777	6	2.56495	0.196269	18.2536	0.454253	1	0	0	0.156168	1.60944	S	0.0433333
833	2010	17.7769	0.039717	6	2.63906	0.281342	25.6022	0.426656	0	0	0	0.303191	1.60944	S	0.306
600770	2010	17.8017	0.075556	7	2.77259	0.56896	28.4039	0.0837	1	1	0	0.302569	1.94591	S	0.255
609	2010	0	0.114449	6	2.77259	0.335988	24.8243	0.010405	0	0	0	0.306599	2.07944	S	0.172
600620	2010	14.6453	0.011682	8	2.99573	0.322605	25.081	0.032001	0	1	0	0.309755	2.3979	S	0.14
551	2010	17.1489	0.02678	7	2.89037	0.494462	34.0953	0.246446	0	0	0	0.478884	2.3979	S	0.332
532	2010	15.3598	0.039258	9	2.89037	0.337935	10.5693	0.221806	0	0	0	0.18351	2.19722	S	0.322
571	2010	14.6063	0.077442	6	2.89037	0.20321	12.1568	0.316798	1	1	0	0.453556	2.19722	S	0.386
600805	2010	16.4349	0.126191	7	2.89037	0.510864	23.0609	0.152901	0	1	0	0.555164	2.48491	S	0.385
2234	2010	15.4816	-0.039928	6	1.60944	0.252442	37.8451	0.323212	0	0	0	0.334521	2.19722	A	0.3225
2086	2010	16.0067	0.043453	6	1.94591	0.342787	25.0154	0.554185	0	1	0	0.430153	2.07944	A	0.666
600598	2010	16.0273	-0.020284	6	2.3979	0.723476	64.1433	0.377505	0	1	1	0.650144	2.30259	A	0.3525
600506	2010	12.7242	-0.018947	6	2.48491	0.276243	25.2228	0.177582	0	0	1	0.140445	1.94591	A	0.0266667
600975	2010	14.8939	0.02098	6	2.19722	0.401241	37.5352	0.228406	0	1	0	0.335354	2.19722	A	0.305
600257	2010	15.2108	0.013075	6	2.56495	0.222241	21.7157	0.104809	1	0	0	0.49287	1.60944	A	0.29
798	2010	18.347	0.071244	6	2.70805	0.599441	25.3567	0.289466	0	0	1	0.13448	2.19722	A	0.2225
600540	2010	17.2995	0.005203	6	2.19722	0.509169	49.4924	0.194247	0	0	0	0.660894	2.19722	A	0.2425
2299	2010	14.9965	-0.005162	8	1.38629	0.699938	51.552	0.557436	1	1	0	0.476076	2.19722	A	0.34
998	2010	17.5249	0.078568	5	2.56495	0.521215	17.2439	0.157215	0	1	0	0.543136	2.48491	A	0.546
2041	2010	15.4472	0.144046	7	2.07944	0.691679	53.0964	0.192229	0	1	0	0.28729	2.19722	A	0.362
713	2010	15.8275	0.037063	6	2.77259	0.412166	34.1082	0.179808	0	0	0	0.346557	2.07944	A	0.354
601118	2010	18.1298	0.027424	8	0.693147	0.192402	72.9811	0.101493	0	1	0	0.173447	2.19722	A	0.37
600313	2010	15.8353	0.029397	6	2.48491	0.48017	27.2539	0.042076	0	0	1	0.297268	2.3979	A	0.4075
592	2010	15.3497	0.009081	8	2.83321	0.450947	35.8814	0.130002	0	0	0	0.303001	1.60944	A	0.216
600371	2010	15.3378	0.086997	8	2.3979	0.614453	61.2001	0.202876	0	1	0	0.564832	2.07944	A	0.565
600354	2010	16.4556	-0.009522	6	2.19722	0.282375	15.2233	0.197508	0	1	0	0.649999	2.3979	A	0.34
2157	2010	17.4132	0.018059	6	1.79176	0.447052	40.258	0.285841	0	0	0	0.696112	1.60944	A	0.2675
2458	2010	15.6658	0.006987	6	1.09861	0.080136	51.4575	0.433089	0	1	0	0.372363	2.19722	A	0.345
2321	2010	17.8051	0.002052	6	1.38629	0.577618	28.5896	0.399043	1	1	0	0.615191	2.19722	A	0.2575
600467	2010	16.7636	0.054469	8	2.19722	0.613666	41.5397	0.482432	0	0	0	0.246084	2.19722	A	0.545
600108	2010	15.8609	0.074884	6	2.77259	0.506661	16.4381	0.096179	0	0	1	0.28683	2.30259	A	0.585
600097	2010	17.0367	0.097481	7	2.77259	0.336726	43.0153	0.511887	0	0	0	0.397583	2.19722	A	0.2575
2069	2010	16.9114	0.021046	8	1.94591	0.719294	45.7634	0.134633	1	1	0	0.48039	1.94591	A	0.392
2124	2011	15.8708	0.043884	6	1.79176	0.067016	24.0876	0.32296	0	1	0	0.557379	2.19722	A	0.2125
735	2011	17.3724	0.007166	6	2.77259	0.217007	10.9176	0.185533	0	1	0	0.582561	1.94591	A	0.16
600188	2011	18.0866	0.04603	8	2.70805	0.146301	52.8627	0.203447	0	0	0	0.604379	2.3979	B	0.415
601666	2011	16.6328	0.0561	6	1.94591	0.630708	56.1175	0.467074	0	0	0	0.439901	2.63906	B	0.3325
600397	2011	17.2769	0.038438	6	2.3979	0.53196	43.7449	0.311381	0	0	0	0.573447	2.19722	B	0.49
762	2011	15.6367	-0.063602	8	2.77259	0.336254	17.6926	0.12675	0	1	0	0.173278	2.19722	B	0.33
2554	2011	14.7762	0.061044	7	0.693147	0.115643	16.8178	0.154458	1	0	0	0.215962	2.19722	B	0.4075
600311	2011	0	0.010959	6	2.48491	0.19286	16.3727	0.368758	1	1	0	0.0950018	2.19722	B	0.175
600985	2011	14.4119	0.033183	6	2.19722	0.488574	34.8552	0.300827	1	0	0	0.170903	1.94591	B	0.43
601168	2011	17.0878	-0.004866	8	1.79176	0.403798	28.2123	0.214116	1	0	0	0.544343	2.19722	B	0.62
601088	2011	19.0625	0.122904	8	1.79176	0.872362	73.0122	0.473984	0	0	1	0.331954	2.19722	B	0.867813
600971	2011	16.833	0.055526	6	2.19722	0.661413	59.9613	0.461561	0	0	0	0.48202	2.3979	B	0.41
601699	2011	14.2947	0.051745	8	1.94591	0.78541	62.6659	0.185402	0	0	0	0.581711	2.70805	B	0.515
600339	2011	15.6733	-0.057881	6	2.56495	0.409562	22.8555	0.712862	0	1	0	0.697624	2.3979	B	0.19
2192	2011	13.017	0.004733	6	1.79176	0.081962	20.7872	0.162632	1	0	0	0.732176	1.94591	B	0.1675
600583	2011	18.3529	0.042091	8	2.3979	0.658192	48.793	0.410354	0	0	1	0.493829	1.94591	B	0.515
552	2011	14.9864	0.088007	6	2.94444	0.486377	47.1135	0.159075	0	0	0	0.573852	2.56495	B	0.184
601918	2011	17.6989	0.053297	6	1.79176	0.786724	42.3563	0.534496	0	0	1	0.650427	2.19722	B	0.52
600871	2011	14.4345	-0.032444	8	2.89037	0.167794	42	0.313834	0	0	1	0.232431	2.48491	B	0.4525
600395	2011	15.6993	0.109476	6	2.48491	0.810493	34.4781	0.337763	0	0	0	0.410201	2.19722	B	0.5075
2629	2011	15.3292	0.080747	7	0.693147	0.062538	13.5731	0.123446	0	0	0	0.263281	2.19722	B	0.4275
600123	2011	16.3768	0.08234	8	2.70805	0.576298	45.1103	0.223031	0	1	0	0.493287	2.19722	B	0.5925
2155	2011	16.5869	0.1226	8	1.79176	0.507228	34.5434	0.286499	0	0	0	0.322738	1.94591	B	0.415
600121	2011	14.0702	0.057972	6	2.70805	0.617532	68.4951	0.5402	0	0	0	0.58566	2.56495	B	0.465
600028	2011	20.2513	0.053245	6	2.48491	0.872362	74.8946	0.472206	0	0	1	0.558555	2.70805	B	0.6425
600547	2011	17.0776	0.126976	6	2.30259	0.629613	50.2503	0.32389	0	0	0	0.4951	2.07944	B	0.6725
600508	2011	14.6602	0.082782	5	2.48491	0.668533	62.4298	0.57514	1	0	1	0.258858	2.3979	B	0.5925
983	2011	17.8322	0.044213	8	2.56495	0.661774	54.3988	0.464981	0	0	0	0.609906	2.3979	B	0.502
601898	2011	18.1734	0.054442	5	1.60944	0.855347	56.8597	0.220512	0	0	1	0.452239	2.19722	B	0.867813
2128	2011	14.1369	0.175205	8	1.79176	0.823163	69.399	0.467183	0	0	1	0.367502	2.48491	B	0.4575
601001	2011	16.7901	0.04413	6	1.94591	0.650594	60.4768	0.261319	0	0	0	0.345918	2.70805	B	0.455
600259	2011	16.8964	0.034672	6	2.56495	0.579221	45.0361	0.069756	0	0	0	0.697407	2.3979	B	0.305
600489	2011	18.5818	0.097109	3	2.30259	0.615313	50.0093	0.270792	0	0	1	0.439681	2.19722	B	0.5875
600758	2011	13.3047	0.027531	6	2.83321	0.119535	43.864	0.712862	0	0	0	0.471427	2.19722	B	0.4875
600348	2011	17.2002	0.071307	6	2.30259	0.638876	58.3384	0.181585	0	0	0	0.537185	1.94591	B	0.3825
600777	2011	16.3133	-0.015168	6	2.83321	0.255794	20.9016	0.073071	0	0	0	0.680551	2.19722	B	0.1975
968	2011	17.5461	-0.032955	8	2.56495	0.580286	49.448	0.167478	0	0	0	0.631306	2.19722	B	0.294
655	2011	0	0.063293	8	2.83321	0.470911	58.4103	0.086434	1	0	0	0.15671	2.19722	B	0.248
601857	2011	20.2513	0.060225	6	1.79176	0.872362	74.8946	0.251508	0	1	1	0.455576	2.56495	B	0.82
975	2011	0	0.009821	7	2.56495	0.419343	34.4696	0.392712	0	0	0	0.400626	2.19722	B	0.3025
601101	2011	16.8605	0.080065	8	1.09861	0.180183	62.2971	0.257239	0	0	0	0.26089	2.70805	B	0.383333
600403	2011	16.5467	0.113104	6	2.30259	0.490734	59.0754	0.276065	0	0	0	0.376814	2.3979	B	0.4125
426	2011	14.4441	0.031829	2	2.83321	0.511682	33.0177	0.402724	0	0	0	0.487297	2.19722	B	0.28
937	2011	19.2733	0.057714	8	2.63906	0.68758	36.4538	0.336456	0	1	0	0.545574	2.70805	B	0.466
601808	2011	18.7117	0.061167	5	1.79176	0.872362	53.6217	0.52387	0	0	1	0.568932	1.94591	B	0.867813
601899	2011	18.3371	0.091356	5	1.60944	0.231036	29.1532	0.231543	0	1	0	0.501399	2.3979	B	0.723333
600497	2011	17.6187	0.015385	8	2.19722	0.58807	51.6401	0.158091	0	1	0	0.713392	2.19722	B	0.48
600256	2011	18.5692	0.042436	8	2.56495	0.39829	43.9672	0.108161	0	0	0	0.622946	2.30259	B	0.4875
600711	2011	0	0.00557	8	2.83321	0.205978	9.5174	0.163981	0	0	0	0.473531	1.94591	B	0.3325
600759	2011	8.98732	0.068507	6	2.83321	0.601105	56.6585	0.002949	0	1	0	0.587936	1.60944	B	0.3575
923	2011	12.9769	0.003736	6	2.63906	0.562803	35.5402	0.102217	0	0	0	0.586741	2.19722	B	0.286
601958	2011	17.9298	0.035841	8	1.60944	0.808868	74.0947	0.194958	0	0	1	0.0745639	2.3979	B	0.45
603	2011	0	0.187313	4	2.83321	0.138518	45.6441	0.150565	0	0	0	0.245279	2.3979	B	0.338
2207	2011	12.7219	0.016767	6	1.60944	0.062341	9.5174	0.4714	0	0	0	0.451509	2.19722	B	0.2975
780	2011	0	0.073695	8	2.77259	0.672685	61.4161	0.215768	0	0	1	0.163188	1.94591	B	0.32
506	2011	12.9715	0.059874	6	2.99573	0.689228	47.1704	0.013383	0	0	0	0.692001	2.19722	B	0.32
758	2011	17.0926	0.014624	8	2.77259	0.449336	33.3423	0.1767	0	0	1	0.708691	2.19722	B	0.504
2056	2011	16.6397	-0.0515	8	1.94591	0.613739	55.999	0.48221	1	1	0	0.364635	1.94591	C	0.188
600117	2011	17.1431	0.006194	6	2.77259	0.54801	49.8731	0.559785	0	0	0	0.754681	2.19722	C	0.515
553	2011	15.1105	0.043412	4	2.99573	0.349983	20.152	0.544017	0	0	1	0.474181	1.94591	C	0.35
600143	2011	18.7382	0.061076	6	2.19722	0.168995	17.1319	0.171922	0	1	0	0.364913	2.3979	C	0.4625
932	2011	16.1435	-0.052762	8	2.63906	0.692386	40.01	0.614823	1	0	0	0.821957	2.3979	C	0.52
587	2011	15.8246	0.092251	5	2.83321	0.054204	29.95	0.036135	0	0	0	0.461605	2.19722	C	0.306
913	2011	15.701	-0.001236	5	2.63906	0.615655	41.4458	0.187703	0	0	0	0.411954	2.56495	C	0.23
925	2011	15.521	0.011271	6	2.63906	0.622032	28.7837	0.087824	0	1	1	0.655169	2.3979	C	0.2
2203	2011	16.2197	0.036286	7	1.60944	0.75286	42.7579	0.163114	0	1	0	0.581455	2.19722	C	0.295
600984	2011	0	0.006783	6	2.19722	0.435459	24.9462	0.205928	0	0	1	0.711728	2.19722	C	0.106667
600818	2011	14.9875	0.022007	6	2.94444	0.622748	40.9182	0.173297	0	1	0	0.450943	1.60944	C	0.183333
2144	2011	16.7934	0.074997	6	1.79176	0.150597	24.9501	0.124036	0	1	0	0.181328	2.19722	C	0.3475
2276	2011	16.4849	0.045089	6	1.38629	0.100657	54.6529	0.15121	0	0	0	0.406001	2.19722	C	0.3125
2563	2011	18.0903	0.082061	6	0.693147	0.224101	62.6866	0.153757	0	1	0	0.153453	2.3979	C	0.5625
733	2011	17.1669	0.024998	6	2.77259	0.372822	36.1303	0.208562	0	1	1	0.344507	1.94591	C	0.382
949	2011	15.1417	-0.031613	6	2.63906	0.437694	41.3115	0.508738	1	0	0	0.615029	2.07944	C	0.186
2185	2011	17.8854	0.047643	6	1.79176	0.465615	34.5991	0.477422	0	1	0	0.400243	2.19722	C	0.4875
2437	2011	14.4372	0.063741	6	1.09861	0.358982	44.625	0.169328	0	0	0	0.0794621	2.19722	C	0.18
600241	2011	0	0.036172	7	2.56495	0.577115	55.7034	0.082447	0	1	0	0.551547	2.19722	C	0.3675
600967	2011	15.8868	0.048267	7	2.19722	0.541872	23.6185	0.212837	0	1	1	0.371015	2.48491	C	0.48
2196	2011	15.5318	0.030264	6	1.79176	0.270489	24.8581	0.292192	0	1	0	0.55555	2.19722	C	0.22
999	2011	18.276	0.125527	8	2.56495	0.61651	63.5917	0.239919	0	0	1	0.352553	2.3979	C	0.466
661	2011	16.7083	0.173536	6	2.83321	0.56045	24.1991	0.257448	1	0	1	0.436626	2.19722	C	0.324
938	2011	15.4956	0.0331	6	2.63906	0.397218	31.6215	0.017508	0	0	1	0.56232	1.94591	C	0.226
2570	2011	17.0085	0.111502	6	0.693147	0.527554	40.0089	0.2372	0	0	0	0.256609	2.19722	C	0.495
600161	2011	16.9669	0.076977	8	2.70805	0.640452	53.2963	0.160273	0	0	1	0.630226	2.19722	C	0.58
600477	2011	16.2257	-0.018244	5	2.30259	0.04891	37.4183	0.15507	1	0	0	0.799636	1.94591	C	0.2525
2519	2011	14.7043	0.061937	6	1.09861	0.014467	46.5909	0.132759	0	1	0	0.289124	2.19722	C	0.3375
601567	2011	13.8521	0.072365	6	0.693147	0.010639	44.9438	0.074064	0	1	0	0.410381	2.19722	C	0.14
600085	2011	17.1638	0.090879	8	2.77259	0.707909	55.2436	0.099069	0	1	0	0.420312	2.3979	C	0.63
2335	2011	15.6746	0.069614	7	1.09861	0.049125	38.4558	0.083758	1	1	0	0.283879	1.94591	C	0.4225
601677	2011	17.2043	0.019739	6	0.693147	0.030321	26.4132	0.246114	0	1	0	0.186587	2.19722	C	0.256667
600271	2011	16.8956	0.166416	8	2.30259	0.581424	40.0773	0.091074	0	0	1	0.242361	2.19722	C	0.64
600893	2011	16.7117	0.033438	8	2.83321	0.641923	53.2557	0.223155	0	0	1	0.491364	2.48491	C	0.61
600961	2011	0	-0.104458	6	2.19722	0.097822	44.4864	0.347106	0	0	1	0.864121	2.70805	C	0.03
2378	2011	16.0474	0.047142	4	1.09861	0.128869	74.8946	0.386466	0	0	0	0.500072	2.3979	C	0.415
2435	2011	14.6806	0.038005	6	1.09861	0.168687	27.4141	0.230504	0	1	0	0.291901	2.19722	C	0.245
404	2011	16.0435	0.036621	6	2.83321	0.139888	29.9155	0.176268	0	1	0	0.763796	2.19722	C	0.386
2488	2011	15.6177	0.028847	6	1.09861	0.136778	18.75	0.308167	0	1	0	0.524799	2.19722	C	0.215
600481	2011	14.8707	0.028669	6	2.30259	0.6202	34.015	0.355186	0	0	0	0.664765	2.3979	C	0.2275
2596	2011	15.1713	0.050851	6	0.693147	0.200269	21.7537	0.28937	0	1	0	0.325471	2.19722	C	0.1325
2260	2011	13.8189	0.029018	6	1.60944	0.603203	39.9375	0.278312	0	0	0	0.294972	2.19722	C	0.3375
600624	2011	16.4116	0.025624	6	2.99573	0.250477	22.0017	0.111312	0	1	1	0.51663	2.07944	C	0.236667
2265	2011	15.0591	-0.069618	6	1.60944	0.726641	49.0383	0.343224	0	0	1	0.306535	2.19722	C	0.1175
650	2011	16.1682	0.131817	6	2.83321	0.664414	44.5408	0.156397	0	1	0	0.182733	2.07944	C	0.33
2332	2011	15.4997	0.05085	4	1.09861	0.182326	21.5549	0.158654	0	1	1	0.507729	2.19722	C	0.495
2522	2011	13.771	0.077305	6	1.09861	0.276569	54.8045	0.106685	1	1	0	0.144721	1.94591	C	0.5525
1696	2011	15.3112	0.07489	6	2.77259	0.328099	19.401	0.132136	0	1	0	0.349727	2.3979	C	0.208
600307	2011	15.9005	0.010354	6	2.56495	0.848872	74.8946	0.428814	0	1	0	0.73569	2.70805	C	0.23
2020	2011	15.5527	0.02435	6	2.19722	0.292428	23.8992	0.278781	1	0	0	0.406155	2.19722	C	0.284
600356	2011	14.6423	0.033	6	2.48491	0.493508	31.0878	0.484138	0	0	0	0.497034	2.19722	C	0.5625
860	2011	0	0.010465	5	2.70805	0.62601	48.993	0.193671	1	1	1	0.760739	2.19722	C	0.378
600486	2011	15.5149	0.062718	8	2.3979	0.654942	36.1682	0.227191	1	0	0	0.365239	2.19722	C	0.5375
2107	2011	14.6859	0.012957	6	1.79176	0.042757	50.2671	0.300746	0	0	0	0.0765622	2.19722	C	0.325
600734	2011	10.3222	-0.065772	7	2.83321	0.239407	20.9552	0.044157	0	0	0	0.808209	1.79176	C	0.0433333
600255	2011	16.1072	0.006397	8	2.56495	0.331889	28.7447	0.161937	0	0	0	0.475453	2.19722	C	0.27
600235	2011	14.4517	0.008914	6	2.56495	0.634338	50.2615	0.476032	0	0	0	0.522405	2.19722	C	0.395
877	2011	18.1038	0.025158	8	2.63906	0.37569	35.3907	0.530114	0	0	1	0.603513	2.07944	C	0.424
600572	2011	17.0353	0.075529	6	2.19722	0.601671	33.3188	0.181888	0	1	0	0.462255	2.19722	C	0.5
2567	2011	15.1724	0.073994	6	0.693147	0.445682	24.9733	0.35165	1	1	0	0.309375	2.19722	C	0.42
50	2011	19.1606	0.017629	6	2.89037	0.626265	45.6217	0.565474	0	0	1	0.608351	1.94591	C	0.492
2446	2011	14.1087	0.011028	6	1.09861	0.005685	25.8352	0.146738	0	0	0	0.197177	1.94591	C	0.175
600448	2011	16.4423	0.005674	6	2.48491	0.400721	20.8218	0.342696	1	0	0	0.709937	2.19722	C	0.2925
2466	2011	15.9196	0.026605	6	1.09861	0.045002	63.7531	0.128983	0	1	0	0.355336	2.19722	C	0.485
519	2011	13.527	0.007373	6	2.99573	0.36046	21.5798	0.275429	0	0	1	0.252177	1.94591	C	0.276
2360	2011	13.0568	0.084982	6	1.09861	0.058193	25.1	0.291058	0	1	0	0.19185	2.07944	C	0.26
600389	2011	16.2295	0.010665	8	2.48491	0.639906	29.1866	0.53149	0	1	1	0.710674	2.19722	C	0.2625
2319	2011	14.2232	0.029431	8	1.38629	0.321811	32	0.248345	1	1	0	0.253543	1.94591	C	0.0975
600493	2011	18.2977	0.00943	8	2.19722	0.386918	28.5	0.405307	0	1	0	0.516949	2.30259	C	0.11
600479	2011	13.2539	0.079567	6	2.19722	0.592932	19.9421	0.182594	0	1	1	0.353255	2.19722	C	0.4875
2213	2011	14.4712	0.073587	6	1.60944	0.09893	20.3803	0.182244	0	0	0	0.24353	1.94591	C	0.2375
782	2011	17.0355	0.016007	4	2.77259	0.249289	20.2263	0.398069	0	0	0	0.480951	1.94591	C	0.122
2476	2011	14.5594	0.048594	6	1.09861	0.254717	44.1667	0.282788	0	1	0	0.0751288	2.19722	C	0.2475
788	2011	16.2624	0.020601	4	2.77259	0.592732	33.6175	0.107518	0	0	1	0.697721	2.19722	C	0.206
2465	2011	17.7749	0.055126	6	1.09861	0.270123	18.2512	0.105201	0	0	0	0.085269	2.19722	C	0.6275
2233	2011	14.4669	0.03923	8	1.60944	0.030001	20.1195	0.53309	0	0	0	0.322074	2.19722	C	0.315
2463	2011	14.5599	0.06327	6	1.09861	0.697339	27.4164	0.219855	0	0	0	0.267282	2.19722	C	0.495
600343	2011	17.0497	0.024536	6	2.30259	0.526609	25.1047	0.278155	0	0	1	0.450807	2.07944	C	0.5725
2075	2011	17.606	0.001778	6	1.94591	0.267082	74.8946	0.469707	0	0	0	0.485543	1.94591	C	0.204
2126	2011	16.0776	0.018553	6	1.79176	0.329363	12.6484	0.213936	0	1	0	0.456921	2.3979	C	0.2125
600210	2011	17.0896	0.019179	8	2.63906	0.291753	22.9948	0.386987	0	1	0	0.604857	2.19722	C	0.345
600801	2011	18.4168	0.029207	6	2.94444	0.477149	39.8814	0.552091	0	1	0	0.635073	2.19722	C	0.745
600148	2011	14.721	0.017337	6	2.70805	0.605276	37.0126	0.198987	0	0	1	0.581197	2.07944	C	0.22
651	2011	19.3483	0.069221	8	2.83321	0.703689	18.2231	0.11807	1	1	0	0.7436	2.07944	C	0.678
600810	2011	16.2165	-0.034124	6	2.94444	0.603493	52.9466	0.39289	0	1	0	0.75528	2.19722	C	0.1325
600449	2011	16.2511	0.0129	6	2.30259	0.084999	47.5731	0.545964	0	0	1	0.459442	2.07944	C	0.3775
2612	2011	16.1861	0.087894	6	0.693147	0.470261	55.4539	0.021439	0	1	0	0.133233	1.94591	C	0.4775
2284	2011	16.2703	0.038925	6	1.38629	0.608847	49.8451	0.259989	0	0	0	0.493306	2.19722	C	0.205
2006	2011	16.2678	-0.091767	8	2.19722	0.402761	29.9984	0.240484	0	1	0	0.540123	2.19722	C	0.212
2274	2011	15.7761	-0.019437	5	1.60944	0.617293	41.2525	0.40719	0	0	0	0.670418	2.19722	C	0.0725
600966	2011	0	0.002872	8	2.19722	0.338026	33.7676	0.340143	0	0	0	0.678501	2.19722	C	0.3675
700	2011	15.6404	0.045551	6	2.77259	0.394686	36.2197	0.219031	1	0	0	0.660946	1.60944	C	0.29
2384	2011	16.3923	-0.041779	6	1.09861	0.058001	27.381	0.361602	0	1	0	0.518023	2.19722	C	0.1775
600889	2011	14.6271	0.010108	8	2.83321	0.443438	40.8403	0.342871	0	0	0	0.700127	2.19722	C	0.16
600380	2011	17.7442	0.045294	6	2.48491	0.663459	48.0268	0.243096	0	1	0	0.426835	1.94591	C	0.1575
697	2011	0	0.0753	6	2.77259	0.044343	28.7997	0.572531	1	0	0	0.170988	1.94591	C	0.33
600518	2011	16.8516	0.080261	8	2.48491	0.624367	30.4212	0.144799	1	1	0	0.410682	2.19722	C	0.5675
600238	2011	15.9352	0.099046	6	2.56495	0.339492	17.3931	0.144916	0	1	0	0.520635	2.07944	C	0.105
2618	2011	16.0643	0.043024	6	0.693147	0.227177	45.6975	0.256488	1	0	0	0.317122	1.60944	C	0.5225
600987	2011	16.2703	0.113289	8	2.19722	0.588181	31.3076	0.486157	0	1	0	0.280455	2.19722	C	0.565
600352	2011	17.7027	0.047189	6	2.30259	0.101704	13.2678	0.234795	1	0	0	0.511931	2.19722	C	0.325
2615	2011	14.5115	0.059208	6	0.693147	0.002384	49.5	0.100792	1	1	0	0.187136	2.07944	C	0.2625
708	2011	15.4584	0.051296	6	2.77259	0.670086	29.9549	0.586659	0	0	1	0.309464	2.3979	C	0.628
510	2011	15.7778	0.001878	6	2.99573	0.139205	9.5174	0.595248	0	1	0	0.509003	2.19722	C	0.1325
2367	2011	16.0962	0.070661	8	1.09861	0.417802	46.5519	0.169694	1	1	0	0.382925	2.19722	C	0.3075
2092	2011	17.5494	0.012209	7	1.94591	0.288861	16.7205	0.519338	0	1	0	0.672705	2.56495	C	0.528
2193	2011	13.9922	0.001132	6	1.79176	0.608664	28.5	0.303126	0	1	1	0.626565	2.70805	C	0.1075
777	2011	16.5947	0.031992	7	2.77259	0.468058	26.0585	0.156235	0	0	1	0.409436	2.19722	C	0.454
901	2011	16.0906	0.032402	6	2.63906	0.345821	22.6459	0.116973	0	0	1	0.381999	2.3979	C	0.376
600562	2011	15.5654	0.022222	6	2.30259	0.278887	27.33	0.3419	0	0	1	0.448974	2.19722	C	0.303333
600582	2011	18.4677	0.10223	8	2.3979	0.811473	61.8959	0.147543	0	0	1	0.487123	2.19722	C	0.867813
600585	2011	20.2513	0.073834	8	2.3979	0.746286	36.1997	0.563234	0	1	0	0.415288	2.07944	C	0.6825
600513	2011	13.6048	0.064662	6	2.30259	0.412507	38.641	0.202695	0	0	0	0.209353	2.19722	C	0.3625
600237	2011	15.8391	0.018153	7	2.56495	0.320855	23.6403	0.378446	0	0	0	0.460869	1.94591	C	0.385
2626	2011	15.7957	0.07533	6	0.693147	0.513102	35.0018	0.26518	1	0	0	0.0646714	2.19722	C	0.36
600196	2011	17.3115	0.072108	8	2.70805	0.64374	41.0916	0.101748	0	0	0	0.399986	2.19722	C	0.6525
738	2011	16.7793	0.04251	6	2.77259	0.049674	29.638	0.207013	0	0	1	0.423271	2.56495	C	0.386
600078	2011	15.1211	0.008534	6	2.77259	0.432794	25.7823	0.35261	0	0	0	0.679263	2.19722	C	0.285
601369	2011	17.0285	0.069484	8	1.09861	0.450828	61.5736	0.095072	0	1	0	0.609437	2.19722	C	0.623333
2498	2011	16.3549	0.053962	7	1.09861	0.144308	74.8946	0.105598	0	1	0	0.190109	2.19722	C	0.23
2111	2011	15.7179	0.048788	7	1.79176	0.292555	37.0815	0.177623	0	0	0	0.395674	2.19722	C	0.34
2456	2011	18.0073	0.067191	6	1.09861	0.613988	27.2727	0.290124	0	1	0	0.729197	1.79176	C	0.4725
600426	2011	13.0622	0.037539	6	2.3979	0.626279	31.1451	0.600006	0	0	1	0.540934	2.3979	C	0.5275
2507	2011	15.2642	0.112605	6	1.09861	0.326817	35.5695	0.370482	0	1	0	0.152082	2.30259	C	0.6425
2639	2011	16.3939	0.056723	8	0.693147	0.065336	30.69	0.094406	1	0	0	0.0646714	2.19722	C	0.33
601216	2011	16.937	0.052876	6	0.693147	0.114272	36.5625	0.432064	0	1	0	0.315595	2.19722	C	0.27
2587	2011	14.4696	0.083844	6	0.693147	0.255294	30.4259	0.022596	0	1	0	0.154916	2.19722	C	0.515
2215	2011	16.8136	0.065358	6	1.60944	0.393174	29.5266	0.132664	1	1	0	0.314975	1.94591	C	0.2675
48	2011	13.7846	0.024975	6	2.94444	0.35306	24.1316	0.264498	1	0	0	0.592418	2.3979	C	0.0825
600275	2011	0	0.014949	5	2.56495	0.211603	20.7672	0.153906	0	0	0	0.261217	2.19722	C	0.323333
601877	2011	16.6995	0.141522	8	1.09861	0.31983	65.4209	0.096356	0	1	0	0.49091	2.3979	C	0.56
530	2011	16.3874	0.042913	6	2.99573	0.303494	21.9578	0.137878	1	0	0	0.349769	2.19722	C	0.35
600594	2011	17.0651	0.148782	6	2.19722	0.505159	24.0848	0.100647	1	0	0	0.321196	2.19722	C	0.62
601003	2011	15.131	0.005439	6	1.79176	0.846367	74.8946	0.429678	0	0	0	0.760589	2.70805	C	0.273333
2529	2011	15.7927	0.006525	8	1.09861	0.422523	24.2786	0.23606	1	0	0	0.0837251	2.19722	C	0.2475
600559	2011	15.6685	0.066393	6	2.3979	0.732887	36.1058	0.204613	0	0	0	0.631219	2.19722	C	0.495
2258	2011	16.9569	0.07981	6	1.60944	0.681824	27.26	0.295156	0	0	1	0.163241	2.19722	C	0.3875
600290	2011	14.4674	0.009073	7	2.56495	0.445732	37.7318	0.080968	0	1	0	0.48827	2.19722	C	0.22
559	2011	18.1567	0.044579	8	2.94444	0.600122	51.5291	0.27875	0	1	0	0.535614	2.19722	C	0.354
2414	2011	16.0371	0.024925	6	1.09861	0.159051	68.3672	0.032865	1	1	0	0.0646714	1.94591	C	0.48
600552	2011	16.0116	0.135705	6	2.3979	0.513301	33.8464	0.31731	0	0	1	0.454645	1.94591	C	0.4625
600378	2011	15.1182	0.066575	6	2.48491	0.490127	23.1344	0.124971	0	0	1	0.384571	2.19722	C	0.43
600160	2011	16.916	0.090423	8	2.70805	0.61794	51.9273	0.445337	0	1	0	0.119438	2.48491	C	0.35
63	2011	0	-0.024241	8	2.77259	0.630252	30.7607	0.066048	0	0	0	0.789302	2.63906	C	0.606
600298	2011	17.9793	0.051451	8	2.56495	0.571877	39.3656	0.387036	0	1	0	0.476868	2.3979	C	0.5975
600107	2011	13.539	0.014198	6	2.77259	0.268028	20.3858	0.090321	0	1	1	0.737347	2.19722	C	0.545
2295	2011	16.9896	0.004547	6	1.38629	0.014241	18.8351	0.280093	0	1	0	0.317346	2.19722	C	0.1275
600367	2011	16.8232	0.016554	8	2.48491	0.468569	39.6703	0.225297	0	0	0	0.243384	2.19722	C	0.24
600331	2011	16.3491	-0.052064	6	2.48491	0.3477	26.3953	0.275238	0	1	0	0.798017	2.19722	C	0.175
982	2011	17.2803	0.055291	6	2.56495	0.477777	33.3477	0.153309	1	0	0	0.660087	2.19722	C	0.418
2090	2011	16.3054	0.03883	6	1.94591	0.522239	47.5117	0.170801	0	1	0	0.498204	2.19722	C	0.39
2610	2011	17.4091	-0.015231	6	0.693147	0.351612	22.6665	0.286105	1	0	0	0.638293	2.19722	C	0.225
600725	2011	16.2513	-0.089232	7	2.83321	0.597308	41.7871	0.430149	0	0	1	0.886787	2.19722	C	0.23
2021	2011	16.0577	0.007819	6	2.19722	0.204868	19.8927	0.145818	0	0	0	0.630337	2.48491	C	0.116
600545	2011	14.552	0.02178	6	2.30259	0.299961	26.5577	0.105461	0	0	0	0.72324	2.19722	C	0.3875
600288	2011	14.8263	0.029883	8	2.56495	0.354943	34.5238	0.146205	0	1	0	0.444227	2.19722	C	0.2625
2130	2011	15.507	0.050069	7	1.79176	0.006746	50.8007	0.255078	0	1	0	0.453378	1.94591	C	0.286667
2334	2011	16.1894	0.054625	4	1.09861	0.047927	18.6179	0.071903	1	0	0	0.102329	2.19722	C	0.28
570	2011	15.7495	0.017814	6	2.94444	0.008637	30.0152	0.181629	0	0	0	0.402746	2.19722	C	0.178
600737	2011	17.6451	-0.081179	8	2.83321	0.547358	59.5979	0.401613	0	0	1	0.779941	1.94591	C	0.21
2073	2011	17.0742	0.033198	8	1.94591	0.321371	19.4952	0.122611	0	1	0	0.502244	2.19722	C	0.516
600498	2011	18.5143	0.044934	6	2.48491	0.751241	51.3369	0.074376	0	0	1	0.52232	2.3979	C	0.705
2552	2011	14.7793	0.051469	6	0.693147	0.060288	43.5	0.139646	0	1	0	0.0805881	1.94591	C	0.3225
2329	2011	16.8927	0.030191	6	1.09861	0.024399	42.5047	0.33288	0	0	0	0.301032	1.60944	C	0.3025
586	2011	15.5341	0.016658	6	2.89037	0.324723	20.6782	0.091405	1	0	0	0.582026	1.60944	C	0.198
601208	2011	16.9017	0.056374	6	0.693147	0.259561	37.7481	0.185811	1	1	0	0.100871	1.94591	C	0.47
2037	2011	15.7582	0.054948	6	2.19722	0.837437	30.2596	0.149734	0	0	0	0.60831	2.19722	C	0.5
600391	2011	14.6709	0.010197	6	2.48491	0.597	36.0184	0.248776	1	0	1	0.471344	2.19722	C	0.4025
600319	2011	15.0823	-0.18833	4	2.48491	0.514692	17.5012	0.555779	0	0	0	0.826084	2.19722	C	0.12
902	2011	13.8189	-0.040916	6	2.63906	0.334935	28.3936	0.278128	0	1	1	0.684333	2.07944	C	0.24
600983	2011	16.8206	0.074243	8	2.19722	0.162144	33.5688	0.133569	0	0	0	0.611951	2.48491	C	0.505
2158	2011	13.6036	0.106645	6	1.79176	0.731876	36.8148	0.291144	1	0	0	0.225823	2.19722	C	0.4875
600528	2011	16.0506	0.016506	8	2.48491	0.563677	49.4614	0.042347	0	1	1	0.856376	2.19722	C	0.67
39	2011	18.7079	0.030645	8	2.94444	0.464776	53.7291	0.184288	0	0	1	0.648892	2.07944	C	0.568
600300	2011	18.3544	0.019118	6	2.56495	0.583687	31.8718	0.316228	0	0	0	0.580037	2.3979	C	0.1975
2574	2011	15.976	0.0171	6	0.693147	0.06426	29.957	0.00724	1	1	0	0.349003	1.94591	C	0.3275
2451	2011	12.7219	0.006768	6	1.09861	0.041146	66.3934	0.123825	0	0	0	0.397395	1.94591	C	0.12
600592	2011	17.8492	0.042347	8	2.3979	0.481963	40.4113	0.224753	0	0	0	0.375048	2.07944	C	0.3575
66	2011	19.3591	0.002436	8	2.77259	0.023147	53.9174	0.101545	0	0	1	0.738523	2.19722	C	0.082
2129	2011	18.1231	-0.010115	6	1.79176	0.749896	41.1478	0.304767	0	0	0	0.624017	2.3979	C	0.03
852	2011	15.5037	0.059435	6	2.70805	0.016316	67.5	0.369444	0	0	1	0.444679	2.19722	C	0.446
2088	2011	15.2364	0.045746	6	1.94591	0.435896	33.0259	0.34803	0	0	0	0.216137	1.94591	C	0.39
600418	2011	18.6172	0.025795	8	2.48491	0.491195	34.8591	0.346233	1	1	0	0.685782	2.19722	C	0.3875
2448	2011	15.5323	0.072072	5	1.09861	0.14441	19.1921	0.265385	0	1	0	0.178254	2.19722	C	0.6375
21	2011	15.4951	0.00083	8	2.94444	0.622168	49.6362	0.123528	0	0	1	0.59178	2.19722	C	0.182
2246	2011	14.6107	0.048091	8	1.60944	0.748582	50.4383	0.304733	0	0	1	0.422238	2.19722	C	0.2725
659	2011	15.8753	-0.034256	6	2.83321	0.327938	26.3926	0.541759	0	0	0	0.551759	2.19722	C	0.39
581	2011	16.5306	0.084501	8	2.70805	0.602131	20.0019	0.127063	0	0	0	0.189489	2.3979	C	0.522
2135	2011	16.2404	0.014953	6	1.79176	0.551707	39.0729	0.102593	0	1	0	0.689958	2.19722	C	0.215
962	2011	18.9095	0.022195	8	2.56495	0.479698	45.8035	0.294214	0	0	1	0.470915	2.19722	C	0.6
600423	2011	14.7507	0.008619	8	2.30259	0.429537	36.2988	0.63676	0	0	0	0.636096	2.19722	C	0.2125
600303	2011	19.4289	0.019187	8	2.56495	0.223794	20.6521	0.264526	0	1	0	0.667241	2.19722	C	0.31
2532	2011	15.0995	0.068966	7	1.09861	0.063129	21.9643	0.32502	1	1	0	0.246334	2.19722	C	0.375
601005	2011	20.2513	0.003178	8	1.79176	0.700815	46.2055	0.266257	0	0	1	0.865205	2.19722	C	0.73
600416	2011	17.7566	-0.016089	6	2.3979	0.375915	34.8971	0.105118	0	0	1	0.839832	2.3979	C	0.18
2248	2011	15.7434	-0.040603	6	1.60944	0.291871	21.2235	0.308471	0	0	0	0.609565	2.19722	C	0.0475
990	2011	16.5855	0.008397	6	2.56495	0.509467	40.11	0.202109	0	0	1	0.455937	1.94591	C	0.245
600130	2011	15.5409	0.072624	6	2.56495	0.394599	21.7125	0.107244	0	0	1	0.198573	2.19722	C	0.0833333
2438	2011	14.9791	0.05593	8	1.09861	0.023367	22.5	0.153232	0	0	0	0.278262	1.94591	C	0.39
2452	2011	14.0061	0.038732	6	1.09861	0.069503	24.4306	0.148323	0	1	0	0.170484	1.94591	C	0.425
538	2011	17.2373	0.148398	8	2.99573	0.862892	41.5236	0.117366	0	0	0	0.341024	2.3979	C	0.58
988	2011	17.618	0.038	6	2.56495	0.515332	37.7904	0.214875	0	0	1	0.33784	2.19722	C	0.34
2411	2011	16.1124	0.052341	6	1.09861	0.001579	21.5814	0.211276	0	1	0	0.284904	2.19722	C	0.2725
600478	2011	15.8616	-0.028317	6	2.30259	0.24975	19.9126	0.201033	0	0	0	0.507756	2.19722	C	0.3
600081	2011	14.7601	0.081701	6	2.77259	0.663002	65	0.249168	0	0	1	0.508824	2.19722	C	0.1175
600299	2011	17.0966	-0.055833	6	2.56495	0.572996	53.9585	0.247201	0	0	1	0.891044	2.19722	C	0.5175
2333	2011	12.1679	0.058173	7	1.09861	0.008739	69.9579	0.154506	0	0	0	0.0998328	1.60944	C	0.7125
790	2011	16.8729	0.03593	6	2.70805	0.250842	22.5234	0.176356	1	0	0	0.401343	2.19722	C	0.282
2194	2011	16.1048	0.017691	6	1.79176	0.008385	29.8036	0.150715	0	0	0	0.109881	2.19722	C	0.1675
2580	2011	15.7158	0.039805	6	0.693147	0.3009	13.5092	0.1414	0	0	0	0.396993	2.19722	C	0.5175
600273	2011	16.9776	0.009618	6	2.30259	0.509669	50.9651	0.474704	0	0	0	0.581997	2.19722	C	0.0775
2137	2011	16.767	0.034788	7	1.79176	0.662427	51.6696	0.287459	0	0	0	0.376815	2.19722	C	0.25
600408	2011	17.972	0.003421	5	2.30259	0.021568	31.5661	0.393224	0	1	0	0.562795	2.19722	C	0.24
600724	2011	15.6747	0.024964	7	2.83321	0.872362	74.8946	0.036135	0	1	0	0.791601	1.94591	C	0.32
2490	2011	17.7102	0.026518	6	1.09861	0.012678	35.0338	0.346945	0	1	0	0.441274	2.19722	C	0.3675
2577	2011	13.9108	0.048892	6	0.693147	0.092438	69.9947	0.233528	1	0	0	0.0646714	1.60944	C	0.22
2052	2011	17.4849	0.061261	3	1.94591	0.103271	32.0454	0.112281	1	0	0	0.599513	2.19722	C	0.448
912	2011	14.9112	0.006233	6	2.63906	0.129457	59.3333	0.191894	0	1	0	0.760189	1.60944	C	0.21
600146	2011	11.0021	0.024609	5	2.63906	0.14573	9.5174	0.150118	0	0	0	0.190158	2.07944	C	0.0433333
600152	2011	16.0238	-0.047488	5	2.70805	0.427119	24.2798	0.274397	0	0	0	0.647858	2.19722	C	0.14
600866	2011	17.4799	-0.062371	6	2.94444	0.248839	17.5179	0.415056	0	1	0	0.509532	2.19722	C	0.125
600038	2011	13.1108	0.023175	6	2.56495	0.662753	50.0538	0.024948	0	0	1	0.679846	2.48491	C	0.58
600589	2011	12.4292	0.033851	6	2.48491	0.459604	22.5826	0.217303	1	1	0	0.358006	1.94591	C	0.34
600666	2011	13.8822	0.023527	6	2.99573	0.464026	32.3907	0.100353	0	0	1	0.714406	2.70805	C	0.3425
600409	2011	16.5871	0.006712	8	2.30259	0.54651	39.6709	0.493953	0	1	1	0.647048	2.19722	C	0.45
2249	2011	16.7799	0.053042	8	1.60944	0.167261	33.8548	0.180006	0	1	0	0.288298	2.19722	C	0.2075
601717	2011	16.1469	0.124165	6	1.09861	0.224731	32.1437	0.11995	0	0	0	0.280204	2.19722	C	0.526667
2080	2011	17.9718	0.024344	8	1.94591	0.181705	54.3246	0.308778	0	0	1	0.547422	2.07944	C	0.378
600137	2011	14.9774	0.016824	5	2.70805	0.579374	42.683	0.199381	0	1	0	0.268231	1.60944	C	0.12
2576	2011	16.6437	0.017326	7	0.693147	0.01928	35.8166	0.1879	0	0	0	0.153369	1.94591	C	0.165
981	2011	16.18	0.038554	7	2.56495	0.224077	74.8946	0.047327	0	1	0	0.790009	2.07944	C	0.296
2214	2011	15.7375	0.047711	6	1.60944	0.045032	31.1665	0.145641	1	0	0	0.349169	1.94591	C	0.31
601113	2011	16.9997	0.029871	6	0.693147	0.09442	52.5	0.290456	1	0	0	0.327605	2.19722	C	0.38
2560	2011	13.0429	0.035061	8	0.693147	0.028387	28.3651	0.084489	0	1	0	0.366348	1.94591	C	0.1275
601179	2011	17.7079	0.003091	8	1.09861	0.248551	59.9309	0.16254	0	1	1	0.496963	1.94591	C	0.55
600336	2011	15.6764	0.057221	6	2.56495	0.499813	45.7269	0.201278	0	0	0	0.733123	1.94591	C	0.355
2396	2011	17.3025	0.105575	8	1.09861	0.717102	28.2159	0.049299	0	0	1	0.300095	2.48491	C	0.3975
600690	2011	17.8039	0.087759	8	2.99573	0.696316	23.4381	0.106318	0	1	0	0.689542	2.19722	C	0.3625
600760	2011	18.3573	-0.013244	6	2.83321	0.101407	15.9725	0.307694	0	0	1	0.710757	2.19722	C	0.263333
600399	2011	14.7586	0.002034	6	2.56495	0.491333	42.0593	0.147575	0	0	0	0.831382	2.70805	C	0.355
2297	2011	16.3163	0.018469	7	1.38629	0.231903	17.7283	0.400756	1	0	1	0.430887	2.07944	C	0.305
887	2011	16.6325	0.140442	6	2.70805	0.77183	57.5526	0.204076	0	0	0	0.495446	1.94591	C	0.572
2087	2011	16.9705	0.017272	6	1.94591	0.139523	32.9976	0.415499	0	1	1	0.614765	2.19722	C	0.318
2511	2011	15.5673	0.046377	6	1.09861	0.583499	30.0617	0.372765	0	1	0	0.356181	2.3979	C	0.47
2569	2011	12.3279	0.045376	8	0.693147	0.150189	59.5457	0.150977	0	0	0	0.307434	2.19722	C	0.3025
2139	2011	14.2826	0.038002	6	1.79176	0.129808	28.0781	0.173089	1	0	0	0.428196	2.19722	C	0.1825
2361	2011	14.7472	0.05718	6	1.09861	0.012972	35.25	0.174872	1	1	0	0.436209	2.30259	C	0.1325
600860	2011	15.4379	-0.116706	8	2.94444	0.665712	47.7773	0.338036	0	0	1	0.591505	2.3979	C	0.22
2262	2011	14.4745	0.10271	8	1.60944	0.637487	41.2306	0.152111	0	0	0	0.492551	2.30259	C	0.6825
2512	2011	16.0622	0.047991	6	1.09861	0.019977	58.2877	0.213386	1	0	0	0.201798	1.94591	C	0.1625
2426	2011	15.0775	0.033112	5	1.09861	0.1067	44.9269	0.228885	0	0	0	0.326205	2.19722	C	0.1475
600216	2011	16.2719	0.120598	6	2.63906	0.588202	22.143	0.17717	0	0	0	0.121957	2.3979	C	0.3
600742	2011	14.3549	0.094166	6	2.83321	0.41456	20.1416	0.198336	0	0	1	0.299588	2.19722	C	0.3525
2318	2011	15.8752	0.058281	6	1.38629	0.712512	42.4002	0.316372	0	1	0	0.395308	2.19722	C	0.6425
2415	2011	16.6027	0.187313	6	1.09861	0.701131	42.4223	0.061314	0	1	1	0.18113	2.19722	C	0.575
600563	2011	15.6421	0.151744	6	2.3979	0.610624	37.3333	0.224917	0	0	0	0.113588	2.19722	C	0.4575
600495	2012	17.1736	0.052418	8	2.19722	0.440252	31.0494	0.175738	0	0	1	0.329104	2.3979	C	0.5725
2471	2012	13.2857	0.01069	6	1.09861	0.30323	60.4814	0.105216	0	1	0	0.612394	2.3979	C	0.17
2304	2012	15.9855	0.187313	7	1.38629	0.768283	34.0515	0.131991	1	1	0	0.378192	2.30259	C	0.65
2362	2012	16.3726	0.010633	6	1.09861	0.262361	22.4335	0.279233	0	1	0	0.141362	2.3979	C	0.0425
2101	2012	16.4281	0.044202	6	1.94591	0.493364	19.5411	0.386185	0	0	1	0.439454	2.07944	C	0.25
2217	2012	16.1647	-0.008462	3	1.60944	0.001579	21.8376	0.439194	0	0	0	0.391867	2.19722	C	0.13
600022	2012	17.9201	-0.072089	8	2.19722	0.744746	39.5948	0.633332	0	0	0	0.757358	2.19722	C	0.1275
2606	2012	16.1554	0.027827	6	0.693147	0.02089	42	0.273654	1	1	0	0.462971	2.48491	C	0.32
2293	2012	16.9336	0.163301	6	1.38629	0.872362	39.1841	0.143102	0	1	0	0.191279	2.30259	C	0.515
2347	2012	15.7949	0.034653	6	1.09861	0.049756	48.875	0.242862	1	0	0	0.307012	2.19722	C	0.135
703	2012	18.9466	0.021354	6	2.77259	0.235843	71.1676	0.344687	0	1	0	0.671032	2.19722	C	0.322
601992	2012	19.2828	0.037881	8	0.693147	0.652136	43.0664	0.184353	0	0	0	0.699084	2.3979	C	0.733333
600111	2012	18.1291	0.094773	8	2.77259	0.261954	38.9165	0.12	0	0	0	0.43717	2.48491	C	0.3175
2595	2012	13.7385	0.091668	6	0.693147	0.426063	29.8985	0.19008	0	1	0	0.0646714	2.19722	C	0.395
2031	2012	16.267	0.041504	6	2.19722	0.23295	20.4685	0.313353	0	0	0	0.489732	2.19722	C	0.378
2152	2012	16.938	0.144599	6	1.79176	0.799881	47.7	0.07224	0	0	0	0.255358	2.07944	C	0.4825
2001	2012	16.3301	0.108509	8	2.19722	0.747906	56.3566	0.2596	0	1	0	0.227534	2.3979	C	0.41
2067	2012	15.1476	0.002265	6	1.94591	0.051207	16.2622	0.427391	0	1	0	0.429252	2.48491	C	0.328
2547	2012	14.5658	-0.061195	6	0.693147	0.192437	51.0211	0.405383	1	0	0	0.479419	1.79176	C	0.2175
2236	2012	16.7757	0.187313	6	1.60944	0.570835	44.1235	0.045844	1	0	0	0.36786	1.94591	C	0.6175
836	2012	15.6196	0.025329	6	2.77259	0.275702	24.0518	0.202668	0	1	0	0.574331	2.19722	C	0.168
2346	2012	0	0.018515	6	1.09861	0.06096	70.4444	0.186073	0	0	0	0.144601	2.19722	C	0.1475
727	2012	16.8992	-0.060888	6	2.77259	0.29218	22.6999	0.407954	0	1	1	0.649322	1.94591	C	0.1
2562	2012	15.1303	-0.028516	6	0.693147	0.079839	32.6523	0.151325	1	0	0	0.608514	2.07944	C	0.175
2390	2012	15.7749	0.035638	6	1.09861	0.325475	40.1613	0.0751	1	0	0	0.233767	2.3979	C	0.165
2591	2012	15.8141	0.031341	7	0.693147	0.012995	34.375	0.063931	0	0	0	0.114109	2.19722	C	0.2075
600843	2012	13.898	0.043273	6	2.94444	0.049565	23.4793	0.154828	0	0	0	0.462681	2.19722	C	0.0633333
600172	2012	13.8155	0.044474	6	2.70805	0.340057	24.828	0.46466	0	0	0	0.473826	2.19722	C	0.5125
898	2012	17.9099	-0.043265	8	2.77259	0.815656	67.2934	0.506307	0	1	1	0.523603	2.07944	C	0.336
2302	2012	14.5891	0.043912	6	1.38629	0.464695	50.7878	0.505803	0	0	1	0.569359	2.19722	C	0.325
813	2012	16.6499	-0.023168	4	2.70805	0.598796	56.7756	0.197208	0	0	0	0.301876	2.30259	C	0.332
600997	2012	15.674	0.024321	8	2.19722	0.653359	56.7279	0.398732	0	0	0	0.588357	2.19722	C	0.4475
2520	2012	16.0562	0.070906	6	1.09861	0.021773	50.8323	0.20633	1	1	0	0.226784	1.94591	C	0.325
600218	2012	15.3244	0.008007	8	2.70805	0.520578	44.3869	0.350498	0	1	0	0.541956	2.3979	C	0.3275
2389	2012	16.8325	0.038086	6	1.09861	0.137574	35.8168	0.161323	1	1	0	0.0763629	2.3979	C	0.4775
600351	2012	16.9843	0.03809	8	2.3979	0.304504	21.5241	0.346767	0	1	0	0.439943	2.19722	C	0.27
2588	2012	16.4528	0.071802	6	0.693147	0.43475	23.1538	0.107258	0	1	0	0.433021	1.60944	C	0.46
2182	2012	15.8501	0.006139	6	1.79176	0.0177	30.0083	0.346047	1	0	0	0.589289	2.19722	C	0.2575
878	2012	18.6848	0.004128	8	2.70805	0.631365	48.1749	0.24187	0	1	1	0.743027	2.3979	C	0.24
707	2012	17.3266	0.00102	7	2.77259	0.28751	25.1135	0.458061	1	0	0	0.745206	2.19722	C	0.264
600616	2012	14.9871	0.061507	8	3.04452	0.424814	34.8826	0.252947	0	0	1	0.238971	2.19722	C	0.3675
600420	2012	16.3003	0.061434	6	2.19722	0.63318	41.6206	0.197391	0	0	1	0.517775	2.19722	C	0.4575
2025	2012	16.3143	0.076321	6	2.19722	0.60609	41.6472	0.231084	0	0	1	0.174299	2.19722	C	0.53
799	2012	16.6519	0.187313	6	2.77259	0.168384	30.9998	0.155258	0	0	0	0.256357	2.19722	C	0.414
2594	2012	20.1261	0.003098	4	0.693147	0.154107	24.2404	0.375147	1	0	0	0.648607	1.79176	C	0.61
601727	2012	19.8521	0.03757	8	1.60944	0.872362	57.7923	0.113763	0	1	0	0.657267	2.19722	C	0.79
600630	2012	16.4425	0.017802	6	2.99573	0.320626	30.083	0.184292	0	0	0	0.410329	2.19722	C	0.213333
2008	2012	17.4499	0.097309	8	2.19722	0.398925	18.0191	0.183992	1	1	0	0.433642	2.3979	C	0.514
766	2012	13.0711	0.00431	6	2.77259	0.256475	22.5907	0.118877	1	0	0	0.30762	1.79176	C	0.2325
2597	2012	16.1112	0.052093	6	0.693147	0.104028	58.789	0.356073	0	1	0	0.251668	2.19722	C	0.2625
2513	2012	14.3291	0.025404	6	1.09861	0.013964	30.9264	0.503474	0	1	0	0.493209	2.3979	C	0.2075
2068	2012	17.1034	0.019013	6	1.94591	0.506397	43.4401	0.426453	0	0	0	0.722406	2.19722	C	0.398
2169	2012	16.9147	-0.034947	6	1.79176	0.289328	22.9038	0.119843	1	0	0	0.53536	2.19722	C	0.175
600965	2012	15.5311	0.027148	6	2.19722	0.347297	27.6616	0.385132	1	0	0	0.283591	1.94591	C	0.296667
2645	2012	14.7412	0.053262	7	0.693147	0.094759	58.1221	0.165426	0	0	0	0.181044	2.19722	C	0.34
2046	2012	17.3436	0.034727	6	2.07944	0.45471	40.8192	0.209765	0	0	1	0.459987	2.19722	C	0.402
980	2012	16.4902	0.015164	6	2.56495	0.342385	33.3016	0.327209	1	0	0	0.338511	1.94591	C	0.298
2501	2012	16.2438	0.056125	6	1.09861	0.383168	24.0385	0.208284	1	1	0	0.604421	2.19722	C	0.4425
600353	2012	12.3584	0.101784	6	2.3979	0.44489	27.9136	0.179553	0	0	0	0.171325	2.19722	C	0.1325
2583	2012	16.9965	0.013085	6	0.693147	0.287351	59.5126	0.214045	1	0	0	0.270804	2.19722	C	0.38
2526	2012	16.7497	0.014545	6	1.09861	0.005173	23.9694	0.160268	0	1	0	0.347914	2.19722	C	0.295
600249	2012	16.4009	0.01062	6	2.19722	0.289604	18.5246	0.28899	0	1	0	0.343053	1.60944	C	0.49
2582	2012	16.3009	0.063341	8	0.693147	0.367159	40.6567	0.160535	1	1	0	0.196444	2.19722	C	0.435
600176	2012	17.5137	0.015318	8	2.63906	0.782855	32.7854	0.53496	0	0	1	0.794037	2.19722	C	0.2875
778	2012	18.3975	0.037708	8	2.77259	0.409944	50.01	0.321295	0	0	1	0.651748	2.19722	C	0.484
600206	2012	11.657	-0.113908	8	2.63906	0.414864	40.659	0.498516	0	0	1	0.409166	2.19722	C	0.07
2255	2012	16.1576	0.065164	7	1.60944	0.264697	24.8265	0.199234	1	0	0	0.392677	2.19722	C	0.4125
600010	2012	17.4223	0.00405	6	2.48491	0.660452	61.196	0.237796	0	0	1	0.793816	2.63906	C	0.54
600835	2012	17.7132	0.051074	8	2.94444	0.651631	47.277	0.064555	0	1	1	0.723023	2.19722	C	0.685
600894	2012	19.865	0.112423	6	2.83321	0.717819	61.1224	0.100424	0	1	0	0.459819	2.3979	C	0.2675
2184	2012	16.6546	0.003032	6	1.79176	0.057752	23.5886	0.18013	0	0	0	0.328276	2.19722	C	0.035
2252	2012	14.9761	0.1853	6	1.60944	0.774874	37.7631	0.102947	0	1	0	0.156247	2.19722	C	0.3875
2271	2012	17.3223	0.068044	6	1.60944	0.281148	38.4233	0.160123	0	1	0	0.552762	2.19722	C	0.37
2454	2012	16.4951	0.057852	6	1.09861	0.269601	61.1925	0.078683	0	0	0	0.271041	2.19722	C	0.245
600488	2012	15	0.039694	8	2.48491	0.486454	46.8032	0.430917	0	0	1	0.290585	2.19722	C	0.3625
810	2012	13.751	0.015871	6	2.70805	0.728612	50.995	0.566615	0	0	1	0.436865	2.19722	C	0.352
600867	2012	16.5849	0.02506	6	2.94444	0.526211	35.3862	0.433875	0	1	0	0.163405	2.19722	C	0.3175
2084	2012	16.1418	0.02146	8	1.94591	0.637922	28.8391	0.321856	0	0	0	0.527378	2.19722	C	0.264
2432	2012	13.3614	0.008496	6	1.09861	0.101886	51.6015	0.055335	0	0	0	0.0741843	1.94591	C	0.13
601718	2012	19.6602	0.049244	6	1.09861	0.129607	66.3328	0.15842	0	1	1	0.392729	2.19722	C	0.296667
600720	2012	16.616	0.017121	6	2.83321	0.433726	13.239	0.483043	0	0	1	0.598919	2.07944	C	0.485
2527	2012	16.4157	0.086879	6	1.09861	0.09672	20.7721	0.154926	0	1	0	0.126062	2.19722	C	0.4375
2559	2012	16.74	0.053	6	0.693147	0.387252	17.8134	0.256955	0	1	0	0.194448	2.3979	C	0.28
600060	2012	18.5041	0.08935	8	2.77259	0.687563	41.1495	0.070432	0	0	0	0.507891	2.07944	C	0.4675
2382	2012	14.705	0.031128	6	1.09861	0.00553	52.5	0.29342	0	1	0	0.415208	2.19722	C	0.2425
2381	2012	13.67	0.082582	7	1.09861	0.063303	24.359	0.187438	0	1	0	0.251227	2.3979	C	0.36
600664	2012	18.5409	0.03766	6	2.99573	0.36686	45.064	0.222425	1	0	0	0.447758	2.19722	C	0.33
600487	2012	18.7322	0.043442	8	2.30259	0.38856	40.7118	0.213383	0	0	0	0.692067	2.19722	C	0.525
2263	2012	17.3052	-0.023869	6	1.60944	0.309286	38.0256	0.312733	1	1	0	0.193284	1.94591	C	0.2175
600707	2012	16.4991	-0.218121	6	2.83321	0.397505	22.3642	0.186841	0	0	1	0.758035	2.19722	C	0.1075
2637	2012	15.6392	0.005476	6	0.693147	0.078799	11.5737	0.292926	0	1	0	0.375636	1.94591	C	0.2125
2638	2012	16.7066	0.034991	6	0.693147	0.412401	26.0642	0.110271	1	1	0	0.285473	1.94591	C	0.4275
2408	2012	16.3663	0.07344	6	1.09861	0.391159	63.6848	0.397901	0	1	0	0.280608	2.19722	C	0.36
600104	2012	20.2513	0.1057	8	2.77259	0.872362	74.295	0.078158	0	0	0	0.542859	2.19722	C	0.7575
2553	2012	14.5354	0.065287	6	0.693147	0.012919	39.5977	0.219257	1	0	0	0.0707183	2.19722	C	0.18
601766	2012	20.1207	0.046116	8	1.60944	0.781704	56.442	0.18976	0	0	1	0.624493	2.07944	C	0.867813
600127	2012	17.0263	0.005136	6	2.70805	0.186897	17.0181	0.405261	0	0	1	0.628727	1.79176	C	0.2875
2012	2012	15.7419	0.060898	6	2.19722	0.344351	17.5998	0.348223	0	1	0	0.258718	2.19722	C	0.392
601233	2012	16.3428	0.022814	6	0.693147	0.459602	37.6178	0.497414	0	1	0	0.456048	2.3979	C	0.3
600316	2012	12.6025	0.014027	6	2.56495	0.560787	43.6309	0.124328	0	0	1	0.26123	2.3979	C	0.765
2017	2012	15.3859	0.026809	6	2.19722	0.543532	29.6237	0.20029	1	1	1	0.48227	2.3979	C	0.39
2042	2012	19.1611	0.011443	8	2.07944	0.665884	42.2896	0.337099	0	0	0	0.610883	2.19722	C	0.198
601218	2012	14.6458	0.002988	6	0.693147	0.143825	43.8476	0.212908	0	1	0	0.398579	2.3979	C	0.04
929	2012	15.2467	0.032227	6	2.63906	0.398011	21.2888	0.277698	0	0	0	0.302385	2.19722	C	0.218
935	2012	15.3587	0.014758	6	2.63906	0.036499	48.1361	0.674908	0	0	0	0.317421	2.07944	C	0.478
600898	2012	0	0.040287	6	2.83321	0.117224	10.6921	0.295285	0	0	0	0.503866	1.94591	C	0.1975
2313	2012	15.4376	0.055774	6	1.38629	0.778062	24.6875	0.082363	1	1	0	0.335073	1.94591	C	0.435
601636	2012	18.9907	0.028829	6	0.693147	0.133714	48.4408	0.513844	0	0	0	0.595655	2.19722	C	0.516667
811	2012	16.4039	0.063658	6	2.70805	0.513834	24.069	0.149046	0	0	0	0.432979	2.19722	C	0.434
911	2012	16.0149	-0.056295	6	2.63906	0.513351	47.7145	0.384472	0	0	0	0.796728	2.3979	C	0.25
695	2012	12.6949	0.00441	5	2.77259	0.417149	37.2955	0.46567	0	1	0	0.709961	2.19722	C	0.194
2341	2012	14.8002	0.05041	5	1.09861	0.299954	40.3005	0.154523	1	0	0	0.585608	2.19722	C	0.3625
2149	2012	17.9258	0.020778	6	1.79176	0.605544	36.4732	0.517852	0	0	0	0.603796	2.48491	C	0.3225
2566	2012	16.7785	0.058544	6	0.693147	0.262635	38.8811	0.133371	0	1	0	0.0646714	1.94591	C	0.28
600260	2012	0	0.044137	8	2.56495	0.265742	22.3218	0.123436	0	1	0	0.643285	2.48491	C	0.295
600523	2012	16.0181	0.055419	6	2.48491	0.365939	47.6418	0.208812	1	0	1	0.371984	2.07944	C	0.4125
600198	2012	18.9373	0.026222	6	2.70805	0.350004	29.6054	0.080571	1	0	1	0.722516	1.94591	C	0.3325
600522	2012	17.6119	0.056771	6	2.3979	0.373918	24.5893	0.219423	1	1	0	0.394432	2.19722	C	0.465
2291	2012	13.7024	0.021326	6	1.38629	0.77721	40.3391	0.064245	1	0	0	0.39158	1.94591	C	0.345
868	2012	18.0167	0.02386	6	2.77259	0.391723	20.4998	0.123299	0	0	0	0.666835	2.3979	C	0.414
600360	2012	16.9339	0.011011	8	2.48491	0.301965	25.5873	0.383736	0	0	0	0.463194	2.19722	C	0.3225
2112	2012	14.916	0.005613	6	1.79176	0.340899	20.2556	0.208009	0	0	0	0.575091	2.3979	C	0.07
752	2012	16.3791	0.059319	6	2.77259	0.209937	10.6535	0.20977	0	1	0	0.1383	2.19722	C	0.0925
2487	2012	14.1176	0.018927	6	1.09861	0.452238	47.4075	0.043497	0	0	0	0.0799846	1.94591	C	0.1375
2387	2012	12.7035	0.034979	6	1.09861	0.059982	46.8984	0.335102	0	0	0	0.13732	2.19722	C	0.37
2125	2012	15.2673	-0.036465	6	1.79176	0.512269	46.7559	0.421982	0	0	0	0.702003	2.07944	C	0.085
600063	2012	17.588	-0.02693	8	2.77259	0.308976	30.1956	0.61524	0	0	0	0.573503	2.19722	C	0.3175
2523	2012	14.6477	0.011671	4	1.09861	0.009048	19.0236	0.165199	0	0	0	0.230495	2.19722	C	0.0975
2227	2012	15.9595	0.032229	6	1.60944	0.749404	62.5978	0.01627	1	1	0	0.164017	1.79176	C	0.315
2491	2012	16.088	0.053825	7	1.09861	0.133981	52.2382	0.19822	0	1	0	0.485971	2.19722	C	0.595
822	2012	16.585	-0.090462	6	2.70805	0.447186	40.3365	0.624156	0	0	1	0.445907	2.07944	C	0.152
600372	2012	16.868	0.055383	6	2.48491	0.650671	43.2208	0.144611	0	0	1	0.438384	2.19722	C	0.425
600558	2012	13.884	0.016847	6	2.48491	0.380088	37.2094	0.231557	1	0	0	0.39245	2.30259	C	0.3875
2057	2012	15.5783	-0.054374	6	1.94591	0.422749	26.7719	0.146978	0	0	1	0.282338	2.19722	C	0.162
600261	2012	16.8461	0.051663	8	2.56495	0.774204	32.1393	0.190885	0	0	0	0.402334	2.19722	C	0.555
2049	2012	17.3917	0.05217	6	2.07944	0.397892	42.2836	0.110346	0	0	1	0.25436	2.19722	C	0.672
2581	2012	13.0605	0.118337	6	0.693147	0.491985	23.4702	0.045646	0	1	0	0.0646714	2.19722	C	0.4225
600702	2012	10.5054	0.106793	8	2.83321	0.621778	31.8535	0.192684	1	1	0	0.324826	2.19722	C	0.5275
2537	2012	16.0993	0.037285	6	0.693147	0.44995	41.25	0.235796	1	0	0	0.413404	2.19722	C	0.185
600973	2012	15.1843	0.01619	8	2.19722	0.515036	35.6639	0.110304	1	1	0	0.662772	2.07944	C	0.3375
2055	2012	15.482	0.044598	6	1.94591	0.554876	33.7196	0.232837	1	0	0	0.483101	1.94591	C	0.63
2066	2012	17.035	0.005784	6	1.94591	0.498608	44.6694	0.245489	0	0	1	0.643628	2.19722	C	0.376
2457	2012	15.0298	0.036424	6	1.09861	0.188063	20.9278	0.113557	1	1	0	0.175362	2.19722	C	0.325
2064	2012	17.6498	0.007587	5	1.94591	0.375814	32.3239	0.462248	0	1	0	0.31687	2.19722	C	0.166
600295	2012	19.1123	0.02831	6	2.48491	0.706911	40.6977	0.34912	0	0	0	0.666475	2.19722	C	0.4625
2493	2012	18.956	0.016207	6	1.09861	0.044698	74.8946	0.254481	0	1	0	0.622378	2.19722	C	0.24
2424	2012	16.1815	0.070635	6	1.09861	0.052571	52.7252	0.099968	0	1	0	0.369591	2.19722	C	0.27
2584	2012	16.2466	0.046248	8	0.693147	0.165524	18.3	0.170703	0	1	0	0.252654	2.19722	C	0.3175
858	2012	16.2538	0.187313	7	2.70805	0.710743	36	0.121492	0	0	0	0.303365	2.30259	C	0.43
2455	2012	14.9653	0.024896	6	1.09861	0.030762	39.6355	0.37045	1	0	0	0.527655	1.94591	C	0.0725
600731	2012	15.5674	0.011866	6	2.83321	0.308467	21.4444	0.420196	0	0	0	0.705967	2.19722	C	0.25
600425	2012	16.2652	0.009807	6	2.30259	0.483941	26.209	0.304102	0	0	0	0.497553	2.19722	C	0.485
623	2012	17.7684	0.059287	8	2.83321	0.312415	23.7128	0.098487	0	1	0	0.110211	1.94591	C	0.144
2461	2012	18.1069	0.009426	6	1.09861	0.406158	51.9428	0.517857	0	0	0	0.42608	2.19722	C	0.28
2478	2012	16.147	0.069801	6	1.09861	0.041394	28.4575	0.228241	0	0	0	0.184695	2.19722	C	0.4125
2436	2012	14.5151	0.078793	6	1.09861	0.143924	26.1349	0.323436	1	0	0	0.164238	1.94591	C	0.37
2242	2012	16.3723	0.120792	6	1.60944	0.752748	49.7104	0.138535	1	0	0	0.306527	2.19722	C	0.28
601011	2012	17.1364	0.014394	6	0.693147	0.128818	47.9553	0.371056	0	1	0	0.434047	2.19722	C	0.106667
601599	2012	15.8656	0.004884	6	0.693147	0.078125	22.7867	0.248937	0	0	0	0.545529	2.19722	C	0.213333
[truncated: 3,930 more rows]
